# Supplementary material for: The ontogenic gonadal transcriptomes provide insights into sex change in the ricefield eel Monopterus albus
Source: BMC Zool. 2022 Nov 23;7:56. doi: 10.1186/s40850-022-00155-4 (PMC10127409; doi:10.1186/s40850-022-00155-4)
Supplement: Supplementary file 2 — Additional file 2: Table S1. Quality control parameters of the sequencing data. TableS2. Summary of high-quality reads mapped to the ribosome database. Table S3. Overview of mapping status for gonadal transcriptomes during sexual change of ricefield eel. Table S4. Number of reference genes and new genes in sequencing data. Table S5. Annotation of novel genes.Table S6. GO Enrichment Analysis of DEGs between EI vs F. Table S7. GO Enrichment Analysis of DEGs between MI vs EI. Table S8. GO Enrichment Analysis of DEGs between LI vs MI. Table S9. KEGG enrichment analysis of DEGs between EI vs F. Table S10. KEGG enrichment analysis of DEGs between MI vs EI. Table S11. KEGG enrichment analysis of DEGs between LI vs MI. Table S12. The expression of down-regulated DEGs for EI vs F during sex change. Table S13. The expression of up-regulated for DEGs for EI vs F during sex change. [file 40850_2022_155_MOESM2_ESM.xlsx]

## Sheet: Table S1
Table S1. Quality control parameters of the sequencing data
Sample	Raw reads	Clean reads	Clean bases (Gb)		Q20 (%)	Q30 (%)	GC (%)
S5-F	42225580	42093958	6.3	97.53		93.27	51.01
S7-F	39512400	39397514	5.9	97.01		91.99	50.71
R10-F	43181942	43067126	6.4	96.89		91.73	50.57
S5-EI	37353112	37250062	5.5	97.76		93.79	51.01
S7-EI	48517474	48373944	7.2	96.78		91.53	50.99
R10-EI	48338218	48107826	7.2	96.9		91.79	51.1
S5-MI	42175970	42024868	6.3	97.44		93.13	51.08
S7-MI	49881400	49729154	7.4	96.84		91.65	50.64
R10-MI	48810886	48675388	7.2	96.98		91.96	51.21
S5-LI	45765638	45646756	6.8	97.85		93.99	50.68
S7-LI	44420028	44356608	6.6	97.32		92.46	51.3
R10-LI	51119732	51041612	7.6	97.18		92.18	50.04
Total	541302380	539764816	80.4	--		--	--
Gb: Giga base; Q20: percentage of bases with a Phred value of at least 20; Q30: percentage of bases with a Phred value of at least 30; S5, S7, and R10 represent the three sex changing ricefield eels; F, EI, MI, and LI represent the gonads at stages of female, early intersex, mid-intersex, and late intersex, respectively.

## Sheet: Table S2
Table S2. Summary of high-quality reads mapped to the ribosome database
Sample	High-quality Reads	Mapped Reads (%)	Unmapped Reads (%)
S5-F	42093958	96736 (0.23%)	41997222 (99.77%)
S7-F	39397514	176942 (0.45%)	39220572 (99.55%)
R10-F	43067126	68112 (0.16%)	42999014 (99.84%)
S5-EI	37250062	68858 (0.18%)	37181204 (99.82%)
S7-EI	48373944	169690 (0.35%)	48204254 (99.65%)
R10-EI	48107826	73974 (0.15%)	48033852 (99.85%)
S5-MI	42024868	58950 (0.14%)	41965918 (99.86%)
S7-MI	49729154	128018 (0.26%)	49601136 (99.74%)
R10-MI	48675388	83316 (0.17%)	48592072 (99.83%)
S5-LI	45646756	171824 (0.38%)	45474932 (99.62%)
S7-LI	44356608	1294978 (2.92%)	43061630 (97.08%)
R10-LI	51041612	340692 (0.67%)	50700920 (99.33%)
Mapped reads (%): the number and percentage (based on high-quality reads) of reads mapped to the ribosome database. Unmapped reads (%): the number and the percentage (based on high-quality reads) of reads that do not match the ribosome database. S5, S7, and R10 represent the three sex changing ricefield eels. F, EI, MI, and LI represent the gonads at stages of female, early intersex, mid-intersex…

## Sheet: Table S3
Table S3. Overview of mapping status for gonadal transcriptomes during sexual change of ricefield eel
Sample	Total	Unmapped (%)	Unique Mapped (%)	Multiple Mapped (%)	Total Mapped (%)	exon	intron	intergenic
S5-F	41997222	5642565 (13.44%)	35079323 (83.53%)	1275334 (3.04%)	36354657 (86.56%)	31891372 (87.72%)	1458917 (4.01%)	3004368 (8.26%)
S7-F	39220572	5334983 (13.60%)	32779594 (83.58%)	1105995 (2.82%)	33885589 (86.40%)	29254618 (86.33%)	1614659 (4.77%)	3016312 (8.90%)
R10-F	42999014	7112933 (16.54%)	34586469 (80.44%)	1299612 (3.02%)	35886081 (83.46%)	31000809 (86.39%)	1585292 (4.42%)	3299980 (9.20%)
S5-EI	37181204	4789705 (12.88%)	31291461 (84.16%)	1100038 (2.96%)	32391499 (87.12%)	28528577 (88.07%)	1290431 (3.98%)	2572491 (7.94%)
S7-EI	48204254	7081174 (14.69%)	39733278 (82.43%)	1389802 (2.88%)	41123080 (85.31%)	35745484 (86.92%)	1802843 (4.38%)	3574753 (8.69%)
R10-EI	48033852	7588523 (15.80%)	39031286 (81.26%)	1414043 (2.94%)	40445329 (84.20%)	35279715 (87.23%)	1706508 (4.22%)	3459106 (8.55%)
S5-MI	41965918	5734529 (13.66%)	34940879 (83.26%)	1290510 (3.08%)	36231389 (86.34%)	31849788 (87.91%)	1449418 (4.00%)	2932183 (8.09%)
S7-MI	49601136	7381747 (14.88%)	40796472 (82.25%)	1422917 (2.87%)	42219389 (85.12%)	36402088 (86.22%)	2029616 (4.81%)	3787685 (8.97%)
R10-MI	48592072	7435468 (15.30%)	39685701 (81.67%)	1470903 (3.03%)	41156604 (84.70%)	35876403 (87.17%)	1694116 (4.12%)	3586085 (8.71%)
S5-LI	45474932	5085247 (11.18%)	39077582 (85.93%)	1312103 (2.89%)	40389685 (88.82%)	35094162 (86.89%)	1978418 (4.90%)	3317105 (8.21%)
S7-LI	43061630	5079388 (11.80%)	36645445 (85.10%)	1336797 (3.10%)	37982242 (88.20%)	32128891 (84.59%)	2148105 (5.66%)	3705246 (9.76%)
R10-LI	50700920	5145410 (10.15%)	44055913 (86.89%)	1499597 (2.96%)	45555510 (89.85%)	38887497 (85.36%)	2652626 (5.82%)	4015387 (8.81%)
Total: the number of high-quality reads after ribosome filtering (also called effective reads). Unmapped: the number and percentage of effective reads that could not mapped to the reference genome. Unique mapped: the number and percentage of effective reads that could be mapped to unique positions of the reference genome. Multiple mapped: the number and percentage of effective reads that could be…

## Sheet: Table S4
Table S4. Number of reference genes and new genes in sequencing data
sample	Total_Genes	Sequenced Refer Genes	Sequenced Novel Genes (%)	Sequenced Total Genes
S5-F	23973	18275	1736 (66.34%)	20011 (83.47%)
S7-F	23973	18729	1826 (69.77%)	20555 (85.74%)
R10-F	23973	18276	1793 (68.51%)	20069 (83.72%)
S5-EI	23973	18647	1873 (71.57%)	20520 (85.60%)
S7-EI	23973	19036	1923 (73.48%)	20959 (87.43%)
R10-EI	23973	18753	1898 (72.53%)	20651 (86.14%)
S5-MI	23973	18747	1953 (74.63%)	20700 (86.35%)
S7-MI	23973	19457	2089 (79.82%)	21546 (89.88%)
R10-MI	23973	18915	1966 (75.12%)	20881 (87.10%)
S5-LI	23973	19855	2186 (83.53%)	22041 (91.94%)
S7-LI	23973	20185	2248 (85.90%)	22433 (93.58%)
R10-LI	23973	20205	2223 (84.94%)	22428 (93.56%)
all	23973	20941	2617 (100.00%)	23558 (98.27%)
Total genes: the sum of reference genes and sequenced novel genes; Sequenced refer genes (%): the total number and percentage (in relation to reference genes) of reference genes detected in the sequencing data. Sequenced novel genes (%): the total number and percentage (in relation to all novel genes) of novel genes detected in the sequencing data. Sequenced total genes (%): the total number and …

## Sheet: Table S5
Table S5. Annotation of novel genes
GeneID	Symbol	Description	KEGG_A_class	KEGG_B_class	Pathway	K_ID	GO Component	GO Function	GO Process
MSTRG.10015	--	-	-	-	-	-	-	-	-
MSTRG.10034	--	Transposable element Tc1 transposase [Larimichthys crocea]	-	-	-	-	-	-	-
MSTRG.10066	--	ReO_6 [Oryzias latipes]	Organismal Systems	Digestive system	ko04979//Cholesterol metabolism	K17305	-	-	-
MSTRG.10124	--	-	-	-	-	-	-	-	-
MSTRG.1015	--	-	-	-	-	-	-	-	-
MSTRG.10161	--	PREDICTED: ciliary neurotrophic factor-like [Austrofundulus limnaeus]	-	-	-	-	-	-	-
MSTRG.10187	--	-	-	-	-	-	-	-	-
MSTRG.10209	--	PREDICTED: cAMP-dependent protein kinase inhibitor beta isoform X1 [Oryzias latipes]	-	-	-	-	-	-	-
MSTRG.10237	--	-	-	-	-	-	-	-	-
MSTRG.10249	RIC1	PREDICTED: RAB6A-GEF complex partner protein 1 isoform X2 [Haplochromis burtoni]	-	-	-	-	-	-	-
MSTRG.10254	--	-	-	-	-	-	-	-	-
MSTRG.10323	--	PREDICTED: CAP-Gly domain-containing linker protein 1 isoform X4 [Oreochromis niloticus]	Environmental Information Processing	Signal transduction	ko04150//mTOR signaling pathway	K10421	-	-	-
MSTRG.10378	--	PREDICTED: puratrophin-1-like isoform X2 [Maylandia zebra]	-	-	-	-	-	-	-
MSTRG.10387	--	-	-	-	-	-	-	-	-
MSTRG.104	--	PREDICTED: cingulin-like [Larimichthys crocea]	-	-	-	-	-	-	-
MSTRG.10407	TIMM17B	PREDICTED: mitochondrial import inner membrane translocase subunit Tim17-B isoform X3 [Poecilia latipinna]	-	-	-	-	-	-	-
MSTRG.10408	--	-	-	-	-	-	-	-	-
MSTRG.10427	NCBP2-AS2	PREDICTED: uncharacterized protein DKFZp762I1415-like [Stegastes partitus]	-	-	-	-	-	-	-
MSTRG.10460	--	-	-	-	-	-	-	-	-
MSTRG.10465	--	-	-	-	-	-	-	-	-
MSTRG.10474	--	PREDICTED: centromere protein R-like isoform X1 [Salmo salar]	-	-	-	-	-	-	-
MSTRG.1048	--	-	-	-	-	-	-	-	-
MSTRG.10490	--	unnamed protein product [Oncorhynchus mykiss]	-	-	-	-	-	-	-
MSTRG.10491	cnfn	PREDICTED: cornifelin homolog isoform X2 [Hippocampus comes]	-	-	-	-	-	-	-
MSTRG.10496	--	-	-	-	-	-	-	-	-
MSTRG.105	--	-	-	-	-	-	-	-	-
MSTRG.10521	--	-	-	-	-	-	-	-	-
MSTRG.10522	MLLT3	provirus ancestral Env polyprotein 2 [Larimichthys crocea]	-	-	-	-	-	-	-
MSTRG.10552	--	-	-	-	-	-	-	-	-
MSTRG.10553	--	hypothetical protein cypCar_00035120 [Cyprinus carpio]	-	-	-	-	-	-	-
MSTRG.10556	--	ReO_6 [Oryzias latipes]	Organismal Systems	Immune system	ko04621//NOD-like receptor signaling pathway	K20865	-	-	-
MSTRG.10564	--	Pol polyprotein [Dicentrarchus labrax]	-	-	-	-	-	-	-
MSTRG.1058	--	-	-	-	-	-	-	-	-
MSTRG.106	--	-	-	-	-	-	-	-	-
MSTRG.10605	--	PREDICTED: coiled-coil domain-containing protein 113 isoform X1 [Oreochromis niloticus]	-	-	-	-	-	-	-
MSTRG.10613	--	-	-	-	-	-	-	-	-
MSTRG.10629	--	-	-	-	-	-	-	-	-
MSTRG.10637	--	PREDICTED: transcription elongation factor B polypeptide 3-like [Larimichthys crocea]	-	-	-	-	-	-	-
MSTRG.10661	--	-	-	-	-	-	-	-	-
MSTRG.1067	--	-	-	-	-	-	-	-	-
MSTRG.10683	--	-	-	-	-	-	-	-	-
MSTRG.10684	--	-	-	-	-	-	-	-	-
MSTRG.10725	--	-	-	-	-	-	-	-	-
MSTRG.10726	--	-	-	-	-	-	-	-	-
MSTRG.10756	--	C-C chemokine receptor 4, partial [Epinephelus coioides]	-	-	-	-	-	-	-
MSTRG.10786	TMEM205	PREDICTED: transmembrane protein 205-like [Takifugu rubripes]	-	-	-	-	-	-	-
MSTRG.10845	--	-	-	-	-	-	-	-	-
MSTRG.1087	G2E3	PREDICTED: G2/M phase-specific E3 ubiquitin-protein ligase-like isoform X1 [Poecilia mexicana]	-	-	-	-	-	-	-
MSTRG.1088	--	PREDICTED: G2/M phase-specific E3 ubiquitin-protein ligase-like [Sinocyclocheilus grahami]	-	-	-	-	-	-	-
MSTRG.10898	--	PREDICTED: uncharacterized protein LOC102784914 isoform X2 [Neolamprologus brichardi]	-	-	-	-	-	-	-
MSTRG.10901	--	-	-	-	-	-	-	-	-
MSTRG.10910	--	class III piscidin 7 [Morone saxatilis]	-	-	-	-	-	-	-
MSTRG.10936	Nat9	N-acetyltransferase 9 [Dicentrarchus labrax]	-	-	-	-	-	-	-
MSTRG.10937	--	transposase [Rana pipiens]	-	-	-	-	-	-	-
MSTRG.10942	--	-	-	-	-	-	-	-	-
MSTRG.10958	--	-	-	-	-	-	-	-	-
MSTRG.10962	--	PREDICTED: cadherin-23 [Astyanax mexicanus]	-	-	-	-	-	-	-
MSTRG.11011	Klhdc2	PREDICTED: kelch domain-containing protein 2 [Notothenia coriiceps]	-	-	-	-	-	-	-
MSTRG.11024	--	PREDICTED: uncharacterized protein LOC104961769 [Notothenia coriiceps]	-	-	-	-	-	-	-
MSTRG.11025	--	PREDICTED: uncharacterized protein LOC108898066 [Lates calcarifer]	-	-	-	-	-	-	-
MSTRG.11028	HUNK	PREDICTED: hormonally up-regulated neu tumor-associated kinase homolog [Paralichthys olivaceus]	-	-	-	-	-	GO:0004672//protein kinase activity;GO:0032550//purine ribonucleoside binding	GO:0006464//cellular protein modification process
MSTRG.11039	pol	provirus ancestral Env polyprotein 2 [Larimichthys crocea]	-	-	-	-	-	-	-
MSTRG.11075	--	-	-	-	-	-	-	-	-
MSTRG.11129	--	PREDICTED: sushi domain-containing protein 6 [Larimichthys crocea]	-	-	-	-	-	-	-
MSTRG.1116	--	-	-	-	-	-	-	-	-
MSTRG.11173	--	Ig lambda chain V-I region WAH [Larimichthys crocea]	-	-	-	-	-	-	-
MSTRG.11174	--	T-cell receptor beta chain T17T-22 [Larimichthys crocea]	-	-	-	-	-	-	-
MSTRG.11176	FAM208A	PREDICTED: protein TASOR-like [Larimichthys crocea]	-	-	-	-	-	-	-
MSTRG.11222	--	PREDICTED: uncharacterized protein LOC106675005 [Maylandia zebra]	-	-	-	-	-	-	-
MSTRG.11224	--	PREDICTED: GDNF family receptor alpha-4-like, partial [Poecilia formosa]	-	-	-	-	-	-	-
MSTRG.11225	--	-	-	-	-	-	-	-	-
MSTRG.11226	--	-	-	-	-	-	-	-	-
MSTRG.1123	--	-	-	-	-	-	-	-	-
MSTRG.11250	PLB1	PREDICTED: phospholipase B1, membrane-associated isoform X2 [Esox lucius]	Metabolism;Metabolism;Organismal Systems;Metabolism;Metabolism;Metabolism;Metabolism	Global and overview maps;Lipid metabolism;Digestive system;Lipid metabolism;Lipid metabolism;Lipid metabolism;Lipid metabolism	ko01100//Metabolic pathways;ko00564//Glycerophospholipid metabolism;ko04977//Vitamin digestion and absorption;ko00590//Arachidonic acid metabolism;ko00565//Ether lipid metabolism;ko00591//Linoleic acid metabolism;ko00592//alpha-Linolenic acid metabolism	K14621;K14621;K14621;K14621;K14621;K14621;K14621	-	-	-
MSTRG.11297	--	-	-	-	-	-	-	-	-
MSTRG.11300	--	-	-	-	-	-	-	-	-
MSTRG.11301	--	-	-	-	-	-	-	-	-
MSTRG.11341	--	-	-	-	-	-	-	-	-
MSTRG.11353	--	PREDICTED: serum response factor-like, partial [Oryzias latipes]	-	-	-	-	-	-	-
MSTRG.11356	--	PREDICTED: receptor-type tyrosine-protein phosphatase U-like [Sinocyclocheilus anshuiensis]	-	-	-	-	-	-	-
MSTRG.11433	--	-	-	-	-	-	-	-	-
MSTRG.11440	--	PREDICTED: uncharacterized protein LOC108901355 [Lates calcarifer]	-	-	-	-	-	-	-
MSTRG.11442	--	PREDICTED: RNA-directed DNA polymerase from mobile element jockey-like [Oreochromis niloticus]	Metabolism;Metabolism	Global and overview maps;Amino acid metabolism	ko01100//Metabolic pathways;ko00330//Arginine and proline metabolism	K00472;K00472	-	-	-
MSTRG.11465	--	-	-	-	-	-	-	-	-
MSTRG.1149	--	-	-	-	-	-	-	-	-
MSTRG.11499	--	PREDICTED: LOW QUALITY PROTEIN: E3 ubiquitin-protein ligase TRIM11-like [Lates calcarifer]	-	-	-	-	-	-	-
MSTRG.11540	NDUFB3	PREDICTED: NADH dehydrogenase [ubiquinone] 1 beta subcomplex subunit 3 [Nothobranchius furzeri]	Metabolism;Human Diseases;Human Diseases;Organismal Systems;Metabolism;Human Diseases;Organismal Systems;Human Diseases	Global and overview maps;Neurodegenerative diseases;Neurodegenerative diseases;Environmental adaptation;Energy metabolism;Neurodegenerative diseases;Nervous system;Endocrine and metabolic diseases	ko01100//Metabolic pathways;ko05016//Huntington disease;ko05010//Alzheimer disease;ko04714//Thermogenesis;ko00190//Oxidative phosphorylation;ko05012//Parkinson disease;ko04723//Retrograde endocannabinoid signaling;ko04932//Non-alcoholic fatty liver disease (NAFLD)	K03959;K03959;K03959;K03959;K03959;K03959;K03959;K03959	-	-	-
MSTRG.11542	--	-	-	-	-	-	-	-	-
MSTRG.11597	--	PREDICTED: elongation of very long chain fatty acids protein 6-like [Lates calcarifer]	Metabolism;Metabolism;Metabolism;Metabolism	Global and overview maps;Global and overview maps;Lipid metabolism;Lipid metabolism	ko01100//Metabolic pathways;ko01212//Fatty acid metabolism;ko01040//Biosynthesis of unsaturated fatty acids;ko00062//Fatty acid elongation	K10203;K10203;K10203;K10203	GO:0031224//intrinsic component of membrane	GO:0003824//catalytic activity	GO:0006631//fatty acid metabolic process
MSTRG.11600	--	-	-	-	-	-	-	-	-
MSTRG.11606	--	-	-	-	-	-	-	-	-
MSTRG.11612	--	PREDICTED: zinc finger protein 260-like [Lates calcarifer]	-	-	-	-	-	-	-
MSTRG.11645	--	-	-	-	-	-	-	-	-
MSTRG.11675	--	-	-	-	-	-	-	-	-
MSTRG.11684	Fgb	PREDICTED: microfibril-associated glycoprotein 4-like [Oreochromis niloticus]	-	-	-	-	-	-	-
MSTRG.11685	GTF2IRD2	PREDICTED: zinc finger protein 271-like, partial [Salmo salar]	-	-	-	-	-	-	-
MSTRG.11686	--	-	-	-	-	-	-	-	-
MSTRG.1169	--	-	-	-	-	-	-	-	-
MSTRG.11729	--	U3 small nucleolar RNA-associated protein 6-like [Scleropages formosus]	-	-	-	-	-	-	-
MSTRG.11752	--	PREDICTED: kinesin-like protein KIF2A [Oreochromis niloticus]	-	-	-	-	-	-	-
MSTRG.11757	TECTA	PREDICTED: LOW QUALITY PROTEIN: IgGFc-binding protein-like [Lates calcarifer]	-	-	-	-	-	-	-
MSTRG.11759	Tecta	PREDICTED: alpha-tectorin-like [Larimichthys crocea]	-	-	-	-	-	-	-
MSTRG.11760	--	PREDICTED: LOW QUALITY PROTEIN: IgGFc-binding protein-like [Lates calcarifer]	-	-	-	-	-	-	-
MSTRG.11768	--	-	-	-	-	-	-	-	-
MSTRG.11776	--	BTB (POZ) domain containing 8, isoform CRA_c [Homo sapiens]	-	-	-	-	-	-	-
MSTRG.11777	--	BTB (POZ) domain containing 8, isoform CRA_c [Homo sapiens]	-	-	-	-	-	-	-
MSTRG.11794	--	-	-	-	-	-	-	-	-
MSTRG.11813	--	-	-	-	-	-	-	-	-
MSTRG.11827	--	PREDICTED: G2/M phase-specific E3 ubiquitin-protein ligase-like isoform X2 [Fundulus heteroclitus]	-	-	-	-	-	-	-
MSTRG.11835	--	-	-	-	-	-	-	-	-
MSTRG.11836	--	PREDICTED: uncharacterized protein LOC108893684 [Lates calcarifer]	-	-	-	-	-	-	-
MSTRG.11842	--	drtp1 [Larimichthys crocea]	-	-	-	-	-	-	-
MSTRG.11845	--	-	-	-	-	-	-	-	-
MSTRG.1188	--	transposase [Salmo salar]	-	-	-	-	-	-	-
MSTRG.1189	--	-	-	-	-	-	-	-	-
MSTRG.11894	Sec31a	PREDICTED: protein transport protein Sec31A-like [Salmo salar]	Genetic Information Processing	Folding, sorting and degradation	ko04141//Protein processing in endoplasmic reticulum	K14005	-	-	-
MSTRG.1190	tbc1d7	PREDICTED: TBC1 domain family member 7-like [Larimichthys crocea]	Environmental Information Processing	Signal transduction	ko04150//mTOR signaling pathway	K20396	-	-	-
MSTRG.11900	--	-	-	-	-	-	-	-	-
MSTRG.11904	--	-	-	-	-	-	-	-	-
MSTRG.11923	--	-	-	-	-	-	-	-	-
MSTRG.1194	--	-	-	-	-	-	-	-	-
MSTRG.11943	Fbxo11	F-box only protein 11 [Pan troglodytes]	-	-	-	-	GO:0043231//intracellular membrane-bounded organelle;GO:0043232//intracellular non-membrane-bounded organelle	GO:0008276//protein methyltransferase activity;GO:0019787//ubiquitin-like protein transferase activity;GO:0046914//transition metal ion binding	GO:0018216//peptidyl-arginine methylation;GO:0019941//modification-dependent protein catabolic process;GO:0032446//protein modification by small protein conjugation;GO:0050954//sensory perception of mechanical stimulus
MSTRG.1195	--	-	-	-	-	-	-	-	-
MSTRG.11956	--	-	-	-	-	-	-	-	-
MSTRG.11957	--	-	-	-	-	-	-	-	-
MSTRG.11969	--	-	-	-	-	-	-	-	-
MSTRG.11980	--	-	-	-	-	-	-	-	-
MSTRG.11982	--	PREDICTED: matrix-remodeling-associated protein 7-like isoform X3 [Lates calcarifer]	-	-	-	-	-	-	-
MSTRG.11984	--	Apolipoprotein L3 [Larimichthys crocea]	Human Diseases	Infectious diseases	ko05143//African trypanosomiasis	K14480	-	-	-
MSTRG.12007	--	-	-	-	-	-	-	-	-
MSTRG.12011	--	-	-	-	-	-	-	-	-
MSTRG.12027	--	PREDICTED: glycine-rich cell wall structural protein 1.0 isoform X3 [Oreochromis niloticus]	-	-	-	-	-	-	-
MSTRG.12035	--	PREDICTED: transmembrane protein 265 [Takifugu rubripes]	-	-	-	-	-	-	-
MSTRG.12037	--	PREDICTED: proline-rich protein 14 [Oryzias latipes]	-	-	-	-	-	-	-
MSTRG.12069	--	PREDICTED: GTPase IMAP family member 8-like [Oryzias latipes]	-	-	-	-	-	-	-
MSTRG.12090	--	-	-	-	-	-	-	-	-
MSTRG.12092	--	-	-	-	-	-	-	-	-
MSTRG.12137	--	interleukin-18, partial [Oryzias latipes]	Organismal Systems;Human Diseases;Human Diseases;Human Diseases;Human Diseases;Environmental Information Processing;Human Diseases;Human Diseases;Human Diseases;Human Diseases;Organismal Systems	Immune system;Infectious diseases;Infectious diseases;Immune diseases;Immune diseases;Signaling molecules and interaction;Infectious diseases;Infectious diseases;Infectious diseases;Infectious diseases;Immune system	ko04621//NOD-like receptor signaling pathway;ko05152//Tuberculosis;ko05164//Influenza A;ko05323//Rheumatoid arthritis;ko05321//Inflammatiory bowel disease (IBD);ko04060//Cytokine-cytokine receptor interaction;ko05132//Salmonella infection;ko05144//Malaria;ko05134//Legionellosis;ko05143//African trypanosomiasis;ko04623//Cytosolic DNA-sensing pathway	K05482;K05482;K05482;K05482;K05482;K05482;K05482;K05482;K05482;K05482;K05482	-	-	-
MSTRG.12156	--	envelope polyprotein [Pan troglodytes]	-	-	-	-	-	-	-
MSTRG.12157	--	-	-	-	-	-	-	-	-
MSTRG.12161	--	PREDICTED: uncharacterized protein LOC106521073 [Austrofundulus limnaeus]	-	-	-	-	-	-	-
MSTRG.12195	--	PREDICTED: UPF0469 protein KIAA0907 homolog [Lates calcarifer]	-	-	-	-	-	-	-
MSTRG.1225	--	-	-	-	-	-	-	-	-
MSTRG.12264	--	-	-	-	-	-	-	-	-
MSTRG.1227	Efnb2	PREDICTED: ephrin-B2a-like [Lates calcarifer]	Organismal Systems	Development	ko04360//Axon guidance	K05463	-	-	-
MSTRG.1229	--	-	-	-	-	-	-	-	-
MSTRG.12310	--	-	-	-	-	-	-	-	-
MSTRG.12341	--	-	-	-	-	-	-	-	-
MSTRG.12342	--	-	-	-	-	-	-	-	-
MSTRG.12354	--	-	-	-	-	-	-	-	-
MSTRG.12364	--	PREDICTED: uncharacterized protein LOC109515746 isoform X1 [Hippocampus comes]	-	-	-	-	-	-	-
MSTRG.12365	--	-	-	-	-	-	-	-	-
MSTRG.12366	--	PREDICTED: zinc finger BED domain-containing protein 4-like [Oreochromis niloticus]	-	-	-	-	-	-	-
MSTRG.12371	--	-	-	-	-	-	-	-	-
MSTRG.12379	--	-	-	-	-	-	-	-	-
MSTRG.12382	--	-	-	-	-	-	-	-	-
MSTRG.12383	--	-	-	-	-	-	-	-	-
MSTRG.12391	--	-	-	-	-	-	-	-	-
MSTRG.12416	--	-	-	-	-	-	-	-	-
MSTRG.12478	pou5f1	PREDICTED: POU domain, class 5, transcription factor 1-like [Lates calcarifer]	Cellular Processes	Cellular community - eukaryotes	ko04550//Signaling pathways regulating pluripotency of stem cells	K09367	GO:0043231//intracellular membrane-bounded organelle	GO:0001071//nucleic acid binding transcription factor activity;GO:0003677//DNA binding	GO:0010468//regulation of gene expression;GO:0034645//cellular macromolecule biosynthetic process
MSTRG.12486	pol	PREDICTED: endogenous retrovirus group K member 113 Pol protein-like, partial [Maylandia zebra]	-	-	-	-	-	-	-
MSTRG.12505	Kcna3	PREDICTED: potassium voltage-gated channel subfamily A member 7-like [Lates calcarifer]	-	-	-	-	-	-	-
MSTRG.12508	--	PREDICTED: uncharacterized protein LOC103481128 [Poecilia reticulata]	-	-	-	-	-	-	-
MSTRG.12525	--	-	-	-	-	-	-	-	-
MSTRG.12526	--	-	-	-	-	-	-	-	-
MSTRG.12548	--	PREDICTED: protein CCSMST1 [Haplochromis burtoni]	-	-	-	-	-	-	-
MSTRG.12564	--	PREDICTED: adenylate cyclase type 2-like [Poecilia latipinna]	-	-	-	-	-	-	-
MSTRG.12606	--	-	-	-	-	-	-	-	-
MSTRG.1262	--	PREDICTED: GTPase IMAP family member 2-like, partial [Sinocyclocheilus anshuiensis]	-	-	-	-	-	-	-
MSTRG.12623	--	-	-	-	-	-	-	-	-
MSTRG.12625	--	PREDICTED: multidrug resistance-associated protein 1-like, partial [Xiphophorus maculatus]	-	-	-	-	-	-	-
MSTRG.12627	--	-	-	-	-	-	-	-	-
MSTRG.12630	--	-	-	-	-	-	-	-	-
MSTRG.12631	--	-	-	-	-	-	-	-	-
MSTRG.12633	--	-	-	-	-	-	-	-	-
MSTRG.12639	--	transposase [Salmo salar]	-	-	-	-	-	-	-
MSTRG.12640	--	-	-	-	-	-	-	-	-
MSTRG.1265	PKD1L2	PREDICTED: polycystic kidney disease protein 1-like 2 isoform X2 [Lates calcarifer]	-	-	-	-	-	-	-
MSTRG.12668	--	interleukin-7 [Sparus aurata]	-	-	-	-	-	-	-
MSTRG.12711	--	-	-	-	-	-	-	-	-
MSTRG.12721	--	-	-	-	-	-	-	-	-
MSTRG.12730	--	PREDICTED: centriolin-like [Haplochromis burtoni]	Environmental Information Processing	Signaling molecules and interaction	ko04080//Neuroactive ligand-receptor interaction	K05051	GO:0016020//membrane	-	GO:0006810//transport
MSTRG.12736	--	-	-	-	-	-	-	-	-
MSTRG.12740	tc1a	transposase [Salmo salar]	Organismal Systems	Digestive system	ko04977//Vitamin digestion and absorption	K14386	-	-	-
MSTRG.12743	--	-	-	-	-	-	-	-	-
MSTRG.12748	--	-	-	-	-	-	-	-	-
MSTRG.12752	--	-	-	-	-	-	-	-	-
MSTRG.12755	--	-	-	-	-	-	-	-	-
MSTRG.12783	--	-	-	-	-	-	-	-	-
MSTRG.12792	--	-	-	-	-	-	-	-	-
MSTRG.12805	--	-	-	-	-	-	-	-	-
MSTRG.12806	--	unnamed protein product [Oncorhynchus mykiss]	-	-	-	-	-	-	-
MSTRG.12822	--	-	-	-	-	-	-	-	-
MSTRG.12831	--	PREDICTED: uncharacterized protein LOC105357558 [Oryzias latipes]	-	-	-	-	-	-	-
MSTRG.12848	--	-	-	-	-	-	-	-	-
MSTRG.12863	--	-	-	-	-	-	-	-	-
MSTRG.12885	--	-	-	-	-	-	-	-	-
MSTRG.12886	--	-	-	-	-	-	-	-	-
MSTRG.12905	--	PREDICTED: ryanodine receptor 2-like, partial [Kryptolebias marmoratus]	-	-	-	-	-	-	-
MSTRG.12906	--	PREDICTED: guanylate-binding protein 1-like [Sinocyclocheilus rhinocerous]	Organismal Systems	Immune system	ko04621//NOD-like receptor signaling pathway	K20899	-	-	-
MSTRG.12917	--	-	-	-	-	-	-	-	-
MSTRG.12962	--	PREDICTED: methyltransferase-like protein 24 [Stegastes partitus]	-	-	-	-	-	-	-
MSTRG.12978	GALNT12	PREDICTED: polypeptide N-acetylgalactosaminyltransferase 12 [Larimichthys crocea]	Metabolism;Metabolism	Global and overview maps;Glycan biosynthesis and metabolism	ko01100//Metabolic pathways;ko00512//Mucin type O-glycan biosynthesis	K00710;K00710	GO:0031224//intrinsic component of membrane;GO:0043231//intracellular membrane-bounded organelle	GO:0016740//transferase activity;GO:0043169//cation binding	GO:0006464//cellular protein modification process
MSTRG.12988	--	-	-	-	-	-	-	-	-
MSTRG.12993	--	-	-	-	-	-	-	-	-
MSTRG.130	--	PREDICTED: SH3 and PX domain-containing protein 2B isoform X1 [Paralichthys olivaceus]	-	-	-	-	-	-	-
MSTRG.13035	--	-	-	-	-	-	-	-	-
MSTRG.13036	--	-	-	-	-	-	-	-	-
MSTRG.13037	--	PREDICTED: L-selectin-like [Paralichthys olivaceus]	Environmental Information Processing;Human Diseases;Human Diseases	Signaling molecules and interaction;Infectious diseases;Infectious diseases	ko04514//Cell adhesion molecules (CAMs);ko05150//Staphylococcus aureus infection;ko05144//Malaria	K06496;K06496;K06496	-	-	-
MSTRG.13076	EFNA3	PREDICTED: ephrin-A3-like [Xiphophorus maculatus]	Environmental Information Processing;Environmental Information Processing;Environmental Information Processing;Human Diseases;Environmental Information Processing;Organismal Systems	Signal transduction;Signal transduction;Signal transduction;Cancers;Signal transduction;Development	ko04151//PI3K-Akt signaling pathway;ko04014//Ras signaling pathway;ko04010//MAPK signaling pathway;ko05206//MicroRNAs in cancer;ko04015//Rap1 signaling pathway;ko04360//Axon guidance	K05462;K05462;K05462;K05462;K05462;K05462	-	-	-
MSTRG.13087	--	PREDICTED: protein S100-A6-like [Cynoglossus semilaevis]	-	-	-	-	-	GO:0043169//cation binding	-
MSTRG.13088	--	Ictacalcin [Larimichthys crocea]	-	-	-	-	-	-	-
MSTRG.13092	--	-	-	-	-	-	-	-	-
MSTRG.13109	--	-	-	-	-	-	-	-	-
MSTRG.13128	Rbm12	PREDICTED: RNA-binding protein 12B [Lates calcarifer]	-	-	-	-	-	-	-
MSTRG.13172	--	PREDICTED: prostate-associated microseminoprotein-like [Paralichthys olivaceus]	-	-	-	-	-	-	-
MSTRG.13174	--	PREDICTED: restin homolog [Salmo salar]	-	-	-	-	-	-	-
MSTRG.13184	--	PREDICTED: stereocilin-like [Lates calcarifer]	-	-	-	-	-	-	-
MSTRG.13199	--	-	-	-	-	-	-	-	-
MSTRG.13203	--	Ephrin-A3 [Larimichthys crocea]	Environmental Information Processing;Environmental Information Processing;Environmental Information Processing;Human Diseases;Environmental Information Processing;Organismal Systems	Signal transduction;Signal transduction;Signal transduction;Cancers;Signal transduction;Development	ko04151//PI3K-Akt signaling pathway;ko04014//Ras signaling pathway;ko04010//MAPK signaling pathway;ko05206//MicroRNAs in cancer;ko04015//Rap1 signaling pathway;ko04360//Axon guidance	K05462;K05462;K05462;K05462;K05462;K05462	-	-	-
MSTRG.13238	--	PREDICTED: zinc finger protein 530 [Esox lucius]	-	-	-	-	-	-	-
MSTRG.13263	--	-	-	-	-	-	-	-	-
MSTRG.13273	--	PREDICTED: cyclin-dependent kinase 12 isoform X2 [Lates calcarifer]	-	-	-	-	-	-	-
MSTRG.13300	--	-	-	-	-	-	-	-	-
MSTRG.1335	--	PREDICTED: protein MRVI1 isoform X1 [Lates calcarifer]	Organismal Systems;Environmental Information Processing	Circulatory system;Signal transduction	ko04270//Vascular smooth muscle contraction;ko04022//cGMP - PKG signaling pathway	K12337;K12337	-	-	-
MSTRG.13365	--	-	-	-	-	-	-	-	-
MSTRG.13389	--	-	-	-	-	-	-	-	-
MSTRG.13393	--	PREDICTED: THAP domain-containing protein 6-like isoform X1 [Poecilia reticulata]	-	-	-	-	-	-	-
MSTRG.13410	--	-	-	-	-	-	-	-	-
MSTRG.13430	ERBB4	PREDICTED: receptor tyrosine-protein kinase erbB-4-like [Stegastes partitus]	Environmental Information Processing;Environmental Information Processing;Environmental Information Processing;Human Diseases;Environmental Information Processing	Signal transduction;Signal transduction;Signal transduction;Cancers;Signal transduction	ko04151//PI3K-Akt signaling pathway;ko04010//MAPK signaling pathway;ko04020//Calcium signaling pathway;ko05205//Proteoglycans in cancer;ko04012//ErbB signaling pathway	K05085;K05085;K05085;K05085;K05085	GO:0016020//membrane	GO:0004713//protein tyrosine kinase activity	GO:0006468//protein phosphorylation;GO:0007165//signal transduction
MSTRG.13431	Erbb4	PREDICTED: receptor tyrosine-protein kinase erbB-4 isoform X1 [Paralichthys olivaceus]	Environmental Information Processing;Environmental Information Processing;Environmental Information Processing;Human Diseases;Environmental Information Processing	Signal transduction;Signal transduction;Signal transduction;Cancers;Signal transduction	ko04151//PI3K-Akt signaling pathway;ko04010//MAPK signaling pathway;ko04020//Calcium signaling pathway;ko05205//Proteoglycans in cancer;ko04012//ErbB signaling pathway	K05085;K05085;K05085;K05085;K05085	GO:0031224//intrinsic component of membrane	GO:0004713//protein tyrosine kinase activity;GO:0032550//purine ribonucleoside binding	GO:0006468//protein phosphorylation;GO:0007167//enzyme linked receptor protein signaling pathway
MSTRG.13432	Erbb4	Receptor tyrosine-protein kinase erbB-4, partial [Tyto alba]	Environmental Information Processing;Environmental Information Processing;Environmental Information Processing;Human Diseases;Environmental Information Processing	Signal transduction;Signal transduction;Signal transduction;Cancers;Signal transduction	ko04151//PI3K-Akt signaling pathway;ko04010//MAPK signaling pathway;ko04020//Calcium signaling pathway;ko05205//Proteoglycans in cancer;ko04012//ErbB signaling pathway	K05085;K05085;K05085;K05085;K05085	GO:0031224//intrinsic component of membrane	GO:0004713//protein tyrosine kinase activity;GO:0032550//purine ribonucleoside binding	GO:0006468//protein phosphorylation;GO:0007167//enzyme linked receptor protein signaling pathway
MSTRG.13436	Cps1	carbamoyl-phosphate synthetase 1, partial [Sus scrofa domesticus]	Metabolism;Metabolism;Metabolism;Metabolism;Metabolism;Metabolism	Global and overview maps;Global and overview maps;Global and overview maps;Amino acid metabolism;Amino acid metabolism;Energy metabolism	ko01100//Metabolic pathways;ko01200//Carbon metabolism;ko01230//Biosynthesis of amino acids;ko00220//Arginine biosynthesis;ko00250//Alanine, aspartate and glutamate metabolism;ko00910//Nitrogen metabolism	K01948;K01948;K01948;K01948;K01948;K01948	GO:0009295//nucleoid;GO:0019866//organelle inner membrane;GO:0032991//macromolecular complex;GO:0043232//intracellular non-membrane-bounded organelle;GO:0044429//mitochondrial part	GO:0005515//protein binding;GO:0008289//lipid binding;GO:0016597//amino acid binding;GO:0016879//ligase activity, forming carbon-nitrogen bonds;GO:0032550//purine ribonucleoside binding;GO:0046872//metal ion binding;GO:0070011//peptidase activity, acting on L-amino acid peptides	GO:0000052//citrulline metabolic process;GO:0000096//sulfur amino acid metabolic process;GO:0002237//response to molecule of bacterial origin;GO:0005977//glycogen metabolic process;GO:0006541//glutamine metabolic process;GO:0006641//triglyceride metabolic process;GO:0006950//response to stress;GO:0010038//response to metal ion;GO:0019538//protein metabolic process;GO:0019627//urea metabolic proce…
MSTRG.13437	Cps1	PREDICTED: carbamoyl-phosphate synthase [ammonia], mitochondrial isoform X2 [Danio rerio]	Metabolism;Metabolism;Metabolism;Metabolism;Metabolism;Metabolism	Global and overview maps;Global and overview maps;Global and overview maps;Amino acid metabolism;Amino acid metabolism;Energy metabolism	ko01100//Metabolic pathways;ko01200//Carbon metabolism;ko01230//Biosynthesis of amino acids;ko00220//Arginine biosynthesis;ko00250//Alanine, aspartate and glutamate metabolism;ko00910//Nitrogen metabolism	K01948;K01948;K01948;K01948;K01948;K01948	-	-	-
MSTRG.13454	--	PREDICTED: G patch domain and KOW motifs-containing protein [Lates calcarifer]	-	-	-	-	-	-	-
MSTRG.13497	--	PREDICTED: olfactomedin-like protein 1 [Paralichthys olivaceus]	-	-	-	-	-	-	-
MSTRG.13510	--	-	-	-	-	-	-	-	-
MSTRG.13512	--	-	-	-	-	-	-	-	-
MSTRG.13513	--	-	-	-	-	-	-	-	-
MSTRG.13544	--	PREDICTED: LOW QUALITY PROTEIN: cyclin-dependent kinase inhibitor 1-like [Lates calcarifer]	Human Diseases;Human Diseases;Environmental Information Processing;Human Diseases;Human Diseases;Human Diseases;Human Diseases;Human Diseases;Human Diseases;Environmental Information Processing;Human Diseases;Human Diseases;Human Diseases;Cellular Processes;Human Diseases;Human Diseases;Human Diseases;Human Diseases;Environmental Information Processing;Cellular Processes;Human Diseases;Environmen…	Infectious diseases;Cancers;Signal transduction;Cancers;Cancers;Infectious diseases;Infectious diseases;Cancers;Infectious diseases;Signal transduction;Cancers;Infectious diseases;Cancers;Cell growth and death;Cancers;Endocrine and metabolic diseases;Cancers;Cancers;Signal transduction;Cell growth and death;Infectious diseases;Signal transduction;Infectious diseases;Cancers;Cancers;Signal transdu…	ko05165//Human papillomavirus infection;ko05203//Viral carcinogenesis;ko04151//PI3K-Akt signaling pathway;ko05200//Pathways in cancer;ko05202//Transcriptional misregulation in cancers;ko05166//HTLV-I infection;ko05169//Epstein-Barr virus infection;ko05206//MicroRNAs in cancer;ko05167//Kaposi sarcoma-associated herpesvirus infection;ko04630//Jak-STAT signaling pathway;ko05226//Gastric cancer;ko051…	K06625;K06625;K06625;K06625;K06625;K06625;K06625;K06625;K06625;K06625;K06625;K06625;K06625;K06625;K06625;K06625;K06625;K06625;K06625;K06625;K06625;K06625;K06625;K06625;K06625;K06625;K06625;K06625;K06625;K06625;K06625;K06625;K06625;K06625;K06625;K06625;K06625;K06625;K06625;K06625;K06625	-	-	GO:0007049//cell cycle;GO:0007519//skeletal muscle tissue development;GO:0048523//negative regulation of cellular process;GO:0050896//response to stimulus
MSTRG.1361	--	-	-	-	-	-	-	-	-
MSTRG.13666	ssuh2	PREDICTED: protein SSUH2 homolog isoform X1 [Oreochromis niloticus]	-	-	-	-	-	GO:0005515//protein binding	-
MSTRG.13669	--	PREDICTED: poly(rC)-binding protein 4-like [Lates calcarifer]	-	-	-	-	-	-	-
MSTRG.13671	--	PREDICTED: zinc finger BED domain-containing protein 4-like [Haplochromis burtoni]	-	-	-	-	-	-	-
MSTRG.13672	ZBED1	PREDICTED: zinc finger BED domain-containing protein 4-like isoform X4 [Sinocyclocheilus anshuiensis]	-	-	-	-	-	-	-
MSTRG.13674	Fam208a	PREDICTED: protein TASOR-like isoform X1 [Lates calcarifer]	-	-	-	-	-	-	-
MSTRG.13675	FAM208A	PREDICTED: protein TASOR-like isoform X2 [Lates calcarifer]	-	-	-	-	-	-	-
MSTRG.13677	gid8	PREDICTED: glucose-induced degradation protein 8 homolog [Austrofundulus limnaeus]	-	-	-	-	-	-	-
MSTRG.13699	--	-	-	-	-	-	-	-	-
MSTRG.13703	--	-	-	-	-	-	-	-	-
MSTRG.13722	--	Homeobox protein Hox-B3a [Larimichthys crocea]	-	-	-	-	-	-	-
MSTRG.13732	--	PREDICTED: zinc finger BED domain-containing protein 1 [Oreochromis niloticus]	-	-	-	-	-	GO:0003676//nucleic acid binding;GO:0005515//protein binding	-
MSTRG.13736	--	-	-	-	-	-	-	-	-
MSTRG.13766	DUSP16	PREDICTED: MAP kinase phosphatase with leucine-rich repeats protein 3-like [Cynoglossus semilaevis]	Environmental Information Processing	Signal transduction	ko04010//MAPK signaling pathway	K04459	-	-	-
MSTRG.13773	--	PREDICTED: RNA-directed DNA polymerase from mobile element jockey-like [Oreochromis niloticus]	Environmental Information Processing	Signaling molecules and interaction	ko04080//Neuroactive ligand-receptor interaction	K05051	-	-	-
MSTRG.13828	--	kisspeptin 2 [Morone saxatilis]	-	-	-	-	-	-	-
MSTRG.13839	--	PREDICTED: RNA-directed DNA polymerase from mobile element jockey-like [Oreochromis niloticus]	-	-	-	-	-	-	-
MSTRG.13840	--	-	-	-	-	-	-	-	-
MSTRG.13841	--	-	-	-	-	-	-	-	-
MSTRG.13855	--	-	-	-	-	-	-	-	-
MSTRG.13857	--	PREDICTED: sterile alpha motif domain-containing protein 3 [Oreochromis niloticus]	-	-	-	-	-	-	-
MSTRG.13943	--	PREDICTED: prostate stem cell antigen-like [Cynoglossus semilaevis]	-	-	-	-	-	GO:0004675//transmembrane receptor protein serine/threonine kinase activity	GO:0007167//enzyme linked receptor protein signaling pathway
MSTRG.13985	--	-	-	-	-	-	-	-	-
MSTRG.14039	--	PREDICTED: solute carrier family 2, facilitated glucose transporter member 9-like [Kryptolebias marmoratus]	-	-	-	-	GO:0031224//intrinsic component of membrane	GO:0022857//transmembrane transporter activity	GO:0051234//establishment of localization
MSTRG.14043	--	-	-	-	-	-	-	-	-
MSTRG.1405	--	-	-	-	-	-	-	-	-
MSTRG.14095	TMCC3	PREDICTED: transmembrane and coiled-coil domains protein 3 [Paralichthys olivaceus]	-	-	-	-	-	-	-
MSTRG.14096	TMCC3	PREDICTED: transmembrane and coiled-coil domains protein 3 isoform X2 [Kryptolebias marmoratus]	-	-	-	-	-	-	-
MSTRG.14109	--	-	-	-	-	-	-	-	-
MSTRG.14132	--	-	-	-	-	-	-	-	-
MSTRG.14159	--	-	-	-	-	-	-	-	-
MSTRG.14161	--	-	-	-	-	-	-	-	-
MSTRG.14162	--	-	-	-	-	-	-	-	-
MSTRG.14192	--	immunoglobulin light chain variable region, partial [Oncorhynchus mykiss]	-	-	-	-	-	-	-
MSTRG.14195	Mug1	PREDICTED: LOW QUALITY PROTEIN: alpha-2-macroglobulin-like [Lates calcarifer]	Organismal Systems	Immune system	ko04610//Complement and coagulation cascades	K03910	-	-	-
MSTRG.14209	FOXK2	PREDICTED: forkhead box protein K2-like [Paralichthys olivaceus]	-	-	-	-	-	GO:0001071//nucleic acid binding transcription factor activity;GO:0003677//DNA binding	GO:0010468//regulation of gene expression
MSTRG.14220	--	-	-	-	-	-	-	-	-
MSTRG.14234	--	-	-	-	-	-	-	-	-
MSTRG.14237	--	-	-	-	-	-	-	-	-
MSTRG.14257	--	PREDICTED: uncharacterized protein LOC109196683 [Oreochromis niloticus]	-	-	-	-	-	-	-
MSTRG.14262	--	-	-	-	-	-	-	-	-
MSTRG.14270	--	-	-	-	-	-	-	-	-
MSTRG.14278	--	PREDICTED: G2/M phase-specific E3 ubiquitin-protein ligase isoform X3 [Esox lucius]	-	-	-	-	-	-	-
MSTRG.14280	--	Coiled-coil-helix-coiled-coil-helix domain-containing protein 7 [Larimichthys crocea]	Cellular Processes	Cell motility	ko04810//Regulation of actin cytoskeleton	K05769	-	-	-
MSTRG.1432	--	-	-	-	-	-	-	-	-
MSTRG.14355	--	PREDICTED: transcobalamin-1 [Larimichthys crocea]	-	-	-	-	-	-	-
MSTRG.14366	--	PREDICTED: microtubule-associated serine/threonine-protein kinase 2-like [Larimichthys crocea]	-	-	-	-	-	GO:0004672//protein kinase activity;GO:0032550//purine ribonucleoside binding;GO:0046872//metal ion binding	GO:0006464//cellular protein modification process;GO:0006796//phosphate-containing compound metabolic process;GO:0032655//regulation of interleukin-12 production
MSTRG.14380	--	hypothetical protein EH28_04272 [Larimichthys crocea]	-	-	-	-	-	-	-
MSTRG.14381	surf1	PREDICTED: surfeit locus protein 1-like [Notothenia coriiceps]	-	-	-	-	-	GO:0009055//electron carrier activity	GO:0009790//embryo development;GO:0015992//proton transport;GO:0021515//cell differentiation in spinal cord;GO:0044710//single-organism metabolic process
MSTRG.14382	--	PREDICTED: receptor-type tyrosine-protein phosphatase mu-like [Sinocyclocheilus grahami]	Environmental Information Processing;Cellular Processes	Signaling molecules and interaction;Cellular community - eukaryotes	ko04514//Cell adhesion molecules (CAMs);ko04520//Adherens junction	K05693;K05693	-	-	-
MSTRG.14383	--	PREDICTED: SCAN domain-containing protein 3-like [Salmo salar]	-	-	-	-	-	-	-
MSTRG.14397	NFIA	PREDICTED: nuclear factor 1 A-type isoform X6 [Cyprinodon variegatus]	-	-	-	-	-	-	-
MSTRG.14404	--	PREDICTED: PDZK1-interacting protein 1-like [Lates calcarifer]	-	-	-	-	-	-	-
MSTRG.14439	Slc25a20	PREDICTED: mitochondrial carnitine/acylcarnitine carrier protein-like [Neolamprologus brichardi]	Organismal Systems	Environmental adaptation	ko04714//Thermogenesis	K15109	GO:0031224//intrinsic component of membrane	-	-
MSTRG.14441	--	-	-	-	-	-	-	-	-
MSTRG.14472	--	-	-	-	-	-	-	-	-
MSTRG.14475	PAX7	PREDICTED: paired box protein Pax-7-like isoform X3 [Lates calcarifer]	Human Diseases	Cancers	ko05202//Transcriptional misregulation in cancers	K09381	-	-	-
MSTRG.145	--	PREDICTED: protein crumbs homolog 2-like [Paralichthys olivaceus]	Human Diseases;Human Diseases;Human Diseases;Human Diseases;Human Diseases;Environmental Information Processing	Infectious diseases;Cancers;Infectious diseases;Cancers;Substance dependence;Signal transduction	ko05165//Human papillomavirus infection;ko05203//Viral carcinogenesis;ko05169//Epstein-Barr virus infection;ko05206//MicroRNAs in cancer;ko05034//Alcoholism;ko04371//Apelin signaling pathway	K11406;K11406;K11406;K11406;K11406;K11406	-	-	GO:0007165//signal transduction
MSTRG.14511	TPD52L2	PREDICTED: tumor protein D54-like, partial [Larimichthys crocea]	-	-	-	-	-	-	-
MSTRG.14513	--	-	-	-	-	-	-	-	-
MSTRG.14542	--	hypothetical protein Z043_116363 [Scleropages formosus]	-	-	-	-	-	-	-
MSTRG.14552	--	PREDICTED: uncharacterized protein LOC109197664 [Oreochromis niloticus]	-	-	-	-	-	-	-
MSTRG.14555	--	PREDICTED: uncharacterized protein LOC100710183 [Oreochromis niloticus]	-	-	-	-	-	-	-
MSTRG.14556	--	-	-	-	-	-	-	-	-
MSTRG.14584	--	PREDICTED: cyclic AMP receptor-like protein A isoform X1 [Lates calcarifer]	-	-	-	-	GO:0031224//intrinsic component of membrane	GO:0004888//transmembrane signaling receptor activity;GO:0030551//cyclic nucleotide binding	GO:0007166//cell surface receptor signaling pathway
MSTRG.14588	--	hypothetical protein EH28_12285, partial [Larimichthys crocea]	-	-	-	-	-	-	-
MSTRG.14603	--	-	-	-	-	-	-	-	-
MSTRG.14616	--	-	-	-	-	-	-	-	-
MSTRG.14637	--	-	-	-	-	-	-	-	-
MSTRG.14650	uxs1	PREDICTED: UDP-glucuronic acid decarboxylase 1 [Notothenia coriiceps]	Metabolism;Metabolism	Global and overview maps;Carbohydrate metabolism	ko01100//Metabolic pathways;ko00520//Amino sugar and nucleotide sugar metabolism	K08678;K08678	-	GO:0016831//carboxy-lyase activity;GO:0048037//cofactor binding	-
MSTRG.14720	--	PREDICTED: uncharacterized protein LOC109640503 [Paralichthys olivaceus]	-	-	-	-	-	-	-
MSTRG.14721	--	PREDICTED: uncharacterized protein LOC109640503 [Paralichthys olivaceus]	-	-	-	-	-	-	-
MSTRG.14748	--	Uncharacterized protein DLA_XVIII01350 [Dicentrarchus labrax]	-	-	-	-	-	-	-
MSTRG.14767	--	PREDICTED: splicing factor, proline- and glutamine-rich-like [Fundulus heteroclitus]	-	-	-	-	-	-	-
MSTRG.14823	gpkow	PREDICTED: G patch domain and KOW motifs-containing protein [Larimichthys crocea]	-	-	-	-	-	-	-
MSTRG.14824	gpkow	PREDICTED: G patch domain and KOW motifs-containing protein [Nothobranchius furzeri]	-	-	-	-	-	-	-
MSTRG.14866	--	-	-	-	-	-	-	-	-
MSTRG.14916	--	-	-	-	-	-	-	-	-
MSTRG.14961	--	-	-	-	-	-	-	-	-
MSTRG.15012	--	-	-	-	-	-	-	-	-
MSTRG.15020	--	-	-	-	-	-	-	-	-
MSTRG.15028	--	-	-	-	-	-	-	-	-
MSTRG.15030	--	-	-	-	-	-	-	-	-
MSTRG.15050	--	-	-	-	-	-	-	-	-
MSTRG.15062	--	-	-	-	-	-	-	-	-
MSTRG.15063	--	TRAF3-interacting protein 1 [Myotis brandtii]	-	-	-	-	-	-	-
MSTRG.15108	--	PREDICTED: uncharacterized protein LOC106675108 [Maylandia zebra]	-	-	-	-	-	-	-
MSTRG.15113	--	PREDICTED: M-phase-specific PLK1-interacting protein [Lates calcarifer]	-	-	-	-	GO:0005737//cytoplasm;GO:0012505//endomembrane system;GO:0043231//intracellular membrane-bounded organelle;GO:0044446//intracellular organelle part	GO:0005488//binding	GO:0006351//transcription, DNA-templated;GO:0006810//transport;GO:0010468//regulation of gene expression;GO:0022402//cell cycle process;GO:0050794//regulation of cellular process;GO:1902589//single-organism organelle organization
MSTRG.15114	--	PREDICTED: M-phase-specific PLK1-interacting protein [Lates calcarifer]	-	-	-	-	-	-	-
MSTRG.15116	--	-	-	-	-	-	-	-	-
MSTRG.15137	--	-	-	-	-	-	-	-	-
MSTRG.15235	--	PREDICTED: RNA-directed DNA polymerase from mobile element jockey-like, partial [Oreochromis niloticus]	-	-	-	-	-	-	-
MSTRG.15237	ba1	hemoglobin beta chain, partial [Silurus asotus]	-	-	-	-	-	GO:0005488//binding	GO:0006950//response to stress
MSTRG.15257	--	PREDICTED: uncharacterized protein LOC107745841 [Sinocyclocheilus rhinocerous]	-	-	-	-	-	-	-
MSTRG.15259	--	-	-	-	-	-	-	-	-
MSTRG.15263	--	-	-	-	-	-	-	-	-
MSTRG.1530	--	PREDICTED: zinc finger BED domain-containing protein 1-like [Hydra vulgaris]	-	-	-	-	-	-	-
MSTRG.1531	--	PREDICTED: uncharacterized protein LOC102798421 [Neolamprologus brichardi]	-	-	-	-	-	-	-
MSTRG.1534	--	PREDICTED: cingulin-like protein 1, partial [Larimichthys crocea]	-	-	-	-	-	-	-
MSTRG.15340	--	-	-	-	-	-	-	-	-
MSTRG.15346	--	PREDICTED: uncharacterized protein LOC107715464 [Sinocyclocheilus rhinocerous]	-	-	-	-	-	-	-
MSTRG.15347	--	PREDICTED: uncharacterized protein LOC107712034, partial [Sinocyclocheilus rhinocerous]	-	-	-	-	-	-	-
MSTRG.15348	--	PREDICTED: uncharacterized protein LOC101882433 [Danio rerio]	-	-	-	-	-	-	-
MSTRG.15349	--	-	-	-	-	-	-	-	-
MSTRG.1535	--	PREDICTED: cingulin-like protein 1 [Poecilia latipinna]	-	-	-	-	-	-	-
MSTRG.1536	--	PREDICTED: DNA ligase 1-like [Notothenia coriiceps]	-	-	-	-	-	-	-
MSTRG.15364	TEX49	hypothetical protein EH28_17124 [Larimichthys crocea]	-	-	-	-	-	-	-
MSTRG.15378	--	-	-	-	-	-	-	-	-
MSTRG.15401	--	-	-	-	-	-	-	-	-
MSTRG.15406	Trpv6	PREDICTED: transient receptor potential cation channel subfamily V member 6-like [Salmo salar]	Organismal Systems;Organismal Systems	Digestive system;Digestive system	ko04970//Salivary secretion;ko04978//Mineral absorption	K04975;K04975	GO:0031224//intrinsic component of membrane	GO:0005261//cation channel activity	GO:0006816//calcium ion transport;GO:0044763//single-organism cellular process
MSTRG.15413	--	PREDICTED: trichohyalin-like isoform X2 [Larimichthys crocea]	-	-	-	-	-	-	-
MSTRG.15436	--	-	-	-	-	-	-	-	-
MSTRG.15451	PEX5	PREDICTED: peroxisomal biogenesis factor 5 isoform X3 [Maylandia zebra]	Cellular Processes	Transport and catabolism	ko04146//Peroxisome	K13342	-	-	-
MSTRG.15467	flot1	PREDICTED: flotillin-1-like [Kryptolebias marmoratus]	Organismal Systems	Endocrine system	ko04910//Insulin signaling pathway	K07192	-	-	-
MSTRG.1547	--	-	-	-	-	-	-	-	-
MSTRG.15493	--	PREDICTED: carcinoembryonic antigen-related cell adhesion molecule 5-like [Lates calcarifer]	Environmental Information Processing	Signaling molecules and interaction	ko04514//Cell adhesion molecules (CAMs)	K06770	-	-	-
MSTRG.15505	--	PREDICTED: sphingosine kinase 1 [Clupea harengus]	-	-	-	-	-	-	-
MSTRG.15524	--	PREDICTED: G2/M phase-specific E3 ubiquitin-protein ligase-like [Austrofundulus limnaeus]	-	-	-	-	-	-	-
MSTRG.15525	--	PREDICTED: G2/M phase-specific E3 ubiquitin-protein ligase [Oreochromis niloticus]	-	-	-	-	-	-	-
MSTRG.15558	--	PREDICTED: LOW QUALITY PROTEIN: collagen alpha-1(XVIII) chain-like [Lates calcarifer]	Organismal Systems	Digestive system	ko04974//Protein digestion and absorption	K06823	-	-	-
MSTRG.15566	--	PREDICTED: uncharacterized protein LOC109204864 [Oreochromis niloticus]	-	-	-	-	-	-	-
MSTRG.15568	--	-	-	-	-	-	-	-	-
MSTRG.15569	--	-	-	-	-	-	-	-	-
MSTRG.15576	--	PREDICTED: poly [ADP-ribose] polymerase 9-like [Lates calcarifer]	-	-	-	-	-	-	-
MSTRG.15577	--	PREDICTED: poly [ADP-ribose] polymerase 9 isoform X1 [Poecilia mexicana]	-	-	-	-	-	-	-
MSTRG.15586	--	-	-	-	-	-	-	-	-
MSTRG.15587	--	-	-	-	-	-	-	-	-
MSTRG.15624	--	PREDICTED: bromo and FHA domain-containing protein DDB_G0267958 [Oreochromis niloticus]	-	-	-	-	-	-	-
MSTRG.15647	--	-	-	-	-	-	-	-	-
MSTRG.15670	--	-	-	-	-	-	-	-	-
MSTRG.15680	--	PREDICTED: matrix metalloproteinase-17 [Oreochromis niloticus]	Organismal Systems	Endocrine system	ko04928//Parathyroid hormone synthesis, secretion and action	K07997	-	-	-
MSTRG.15693	--	-	-	-	-	-	-	-	-
MSTRG.15718	--	PREDICTED: piggyBac transposable element-derived protein 4-like [Takifugu rubripes]	-	-	-	-	-	-	-
MSTRG.15723	--	-	-	-	-	-	-	-	-
MSTRG.15724	--	-	-	-	-	-	-	-	-
MSTRG.15729	--	PREDICTED: uncharacterized protein LOC106676111 [Maylandia zebra]	-	-	-	-	-	-	-
MSTRG.15730	--	PREDICTED: uncharacterized protein LOC102289967 [Haplochromis burtoni]	-	-	-	-	-	-	-
MSTRG.15738	--	-	-	-	-	-	-	-	-
MSTRG.15740	--	-	-	-	-	-	-	-	-
MSTRG.15741	--	-	-	-	-	-	-	-	-
MSTRG.15742	--	PREDICTED: unconventional myosin-Va-like [Notothenia coriiceps]	-	-	-	-	-	-	-
MSTRG.15745	--	PREDICTED: oxysterol-binding protein-related protein 5 isoform X1 [Esox lucius]	-	-	-	-	-	-	-
MSTRG.15759	ZBED4	PREDICTED: sialate O-acetylesterase isoform X1 [Kryptolebias marmoratus]	-	-	-	-	-	-	-
MSTRG.15766	--	unnamed protein product [Tetraodon nigroviridis]	-	-	-	-	-	-	-
MSTRG.15771	Dnajc3	PREDICTED: dnaJ homolog subfamily C member 3-like [Stegastes partitus]	Human Diseases;Genetic Information Processing	Infectious diseases;Folding, sorting and degradation	ko05164//Influenza A;ko04141//Protein processing in endoplasmic reticulum	K09523;K09523	-	-	-
MSTRG.15772	DNAJC3	PREDICTED: dnaJ homolog subfamily C member 3-like [Stegastes partitus]	Human Diseases;Genetic Information Processing	Infectious diseases;Folding, sorting and degradation	ko05164//Influenza A;ko04141//Protein processing in endoplasmic reticulum	K09523;K09523	-	-	-
MSTRG.15787	--	PREDICTED: myosin-9-like [Lates calcarifer]	-	-	-	-	-	-	-
MSTRG.15794	--	PREDICTED: arf-GAP with Rho-GAP domain, ANK repeat and PH domain-containing protein 2 [Stegastes partitus]	Cellular Processes	Transport and catabolism	ko04144//Endocytosis	K18440	-	-	-
MSTRG.15803	--	PREDICTED: calpain-5-like isoform X5 [Ictalurus punctatus]	-	-	-	-	-	-	-
MSTRG.15805	--	PREDICTED: calpain-5-like isoform X1 [Ictalurus punctatus]	-	-	-	-	-	-	-
MSTRG.15807	--	PREDICTED: calpain-5-like isoform X5 [Ictalurus punctatus]	-	-	-	-	-	-	-
MSTRG.15819	--	PREDICTED: uncharacterized protein LOC109140827 [Larimichthys crocea]	-	-	-	-	-	-	-
MSTRG.15823	ACAP1	Centaurin-beta-1 [Salmo salar]	Cellular Processes	Transport and catabolism	ko04144//Endocytosis	K12489	-	GO:0043169//cation binding	-
MSTRG.15824	Acap2	Arf-GAP with coiled-coil, ANK repeat and PH domain-containing protein 2 [Larimichthys crocea]	Cellular Processes	Transport and catabolism	ko04144//Endocytosis	K12489	-	GO:0043169//cation binding	-
MSTRG.15827	--	PREDICTED: uncharacterized protein LOC105922233 isoform X1 [Fundulus heteroclitus]	-	-	-	-	-	-	-
MSTRG.15828	--	PREDICTED: ciliary neurotrophic factor-like [Maylandia zebra]	-	-	-	-	-	-	-
MSTRG.1583	ELL3	PREDICTED: RNA polymerase II elongation factor ELL-like [Larimichthys crocea]	-	-	-	-	-	-	-
MSTRG.15832	--	PREDICTED: zinc finger BED domain-containing protein 1-like [Oryzias latipes]	-	-	-	-	-	-	-
MSTRG.15852	--	-	-	-	-	-	-	-	-
MSTRG.15877	--	-	-	-	-	-	-	-	-
MSTRG.15879	--	-	-	-	-	-	-	-	-
MSTRG.15884	--	-	-	-	-	-	-	-	-
MSTRG.15894	--	PREDICTED: LOW QUALITY PROTEIN: integrin alpha-X-like [Clupea harengus]	-	-	-	-	-	-	-
MSTRG.15901	--	PREDICTED: uncharacterized protein LOC106519354 [Austrofundulus limnaeus]	-	-	-	-	-	-	-
MSTRG.15927	--	PREDICTED: TIMELESS-interacting protein isoform X1 [Hippocampus comes]	-	-	-	-	-	-	-
MSTRG.15929	--	-	-	-	-	-	-	-	-
MSTRG.1593	--	-	-	-	-	-	-	-	-
MSTRG.15930	--	-	-	-	-	-	-	-	-
MSTRG.15941	--	-	-	-	-	-	-	-	-
MSTRG.15942	--	-	-	-	-	-	-	-	-
MSTRG.15959	Sertad4	SERTA domain-containing protein 4 [Larimichthys crocea]	-	-	-	-	-	-	-
MSTRG.15997	--	PREDICTED: uncharacterized protein LOC108887117 [Lates calcarifer]	-	-	-	-	-	-	-
MSTRG.15998	--	hypothetical protein EH28_21143 [Larimichthys crocea]	-	-	-	-	-	-	-
MSTRG.1602	--	-	-	-	-	-	-	-	-
MSTRG.16060	Tf2-12	PREDICTED: LOW QUALITY PROTEIN: retrotransposon-like protein 1 [Maylandia zebra]	-	-	-	-	-	-	GO:0007165//signal transduction
MSTRG.16072	--	-	-	-	-	-	-	-	-
MSTRG.16110	--	PREDICTED: sialate O-acetylesterase isoform X4 [Kryptolebias marmoratus]	-	-	-	-	-	-	-
MSTRG.16136	--	-	-	-	-	-	-	-	-
MSTRG.16151	CACNA1F	PREDICTED: voltage-dependent L-type calcium channel subunit alpha-1D-like [Paralichthys olivaceus]	Environmental Information Processing;Environmental Information Processing;Organismal Systems;Human Diseases;Human Diseases;Environmental Information Processing;Human Diseases;Organismal Systems;Environmental Information Processing;Organismal Systems;Organismal Systems;Organismal Systems;Human Diseases;Organismal Systems;Organismal Systems;Organismal Systems;Organismal Systems;Human Diseases;Organ…	Signal transduction;Signal transduction;Circulatory system;Neurodegenerative diseases;Endocrine and metabolic diseases;Signal transduction;Cardiovascular diseases;Nervous system;Signal transduction;Nervous system;Endocrine system;Endocrine system;Cardiovascular diseases;Circulatory system;Circulatory system;Nervous system;Endocrine system;Cardiovascular diseases;Endocrine system;Endocrine system;…	ko04010//MAPK signaling pathway;ko04020//Calcium signaling pathway;ko04270//Vascular smooth muscle contraction;ko05010//Alzheimer disease;ko04934//Cushing syndrome;ko04022//cGMP - PKG signaling pathway;ko05414//Dilated cardiomyopathy (DCM);ko04726//Serotonergic synapse;ko04024//cAMP signaling pathway;ko04723//Retrograde endocannabinoid signaling;ko04924//Renin secretion;ko04921//Oxytocin signalin…	K04853;K04853;K04853;K04853;K04853;K04853;K04853;K04853;K04853;K04853;K04853;K04853;K04853;K04853;K04853;K04853;K04853;K04853;K04853;K04853;K04853;K04853	GO:0016021//integral component of membrane	GO:0005262//calcium channel activity	GO:0006816//calcium ion transport;GO:0034220//ion transmembrane transport
MSTRG.16171	NOF	120.7 kDa protein in NOF-FB transposable element, partial [Camponotus floridanus]	-	-	-	-	-	-	-
MSTRG.16172	--	-	-	-	-	-	-	-	-
MSTRG.16179	--	-	-	-	-	-	-	-	-
MSTRG.16195	--	PREDICTED: uncharacterized protein LOC107756336 isoform X2 [Sinocyclocheilus rhinocerous]	-	-	-	-	-	-	-
MSTRG.16196	--	PREDICTED: uncharacterized protein LOC107756336 isoform X2 [Sinocyclocheilus rhinocerous]	-	-	-	-	-	-	-
MSTRG.16208	--	-	-	-	-	-	-	-	-
MSTRG.16209	--	-	-	-	-	-	-	-	-
MSTRG.16213	--	PREDICTED: mucin-5AC-like isoform X2 [Lates calcarifer]	Environmental Information Processing;Organismal Systems;Organismal Systems;Human Diseases	Signaling molecules and interaction;Immune system;Immune system;Immune diseases	ko04514//Cell adhesion molecules (CAMs);ko04660//T cell receptor signaling pathway;ko04666//Fc gamma R-mediated phagocytosis;ko05340//Primary immunodeficiency	K06478;K06478;K06478;K06478	-	-	-
MSTRG.16214	--	-	-	-	-	-	-	-	-
MSTRG.16230	--	-	-	-	-	-	-	-	-
MSTRG.16239	mindy4	PREDICTED: protein FAM188B isoform X1 [Lates calcarifer]	-	-	-	-	-	-	-
MSTRG.16252	--	-	-	-	-	-	-	-	-
MSTRG.16288	B3GNT3	PREDICTED: UDP-GlcNAc:betaGal beta-1,3-N-acetylglucosaminyltransferase 3 [Stegastes partitus]	Metabolism;Metabolism	Global and overview maps;Glycan biosynthesis and metabolism	ko01100//Metabolic pathways;ko00601//Glycosphingolipid biosynthesis - lacto and neolacto series	K07970;K07970	GO:0031224//intrinsic component of membrane	GO:0016758//transferase activity, transferring hexosyl groups	GO:0006464//cellular protein modification process
MSTRG.16293	--	PREDICTED: butyrophilin-like protein 10 isoform X1 [Lates calcarifer]	-	-	-	-	-	-	-
MSTRG.16294	DOCK3	Dedicator of cytokinesis protein 3 [Larimichthys crocea]	-	-	-	-	-	-	-
MSTRG.16295	Dock3	PREDICTED: dedicator of cytokinesis protein 3-like, partial [Pterocles gutturalis]	-	-	-	-	-	-	-
MSTRG.16304	--	PREDICTED: skin secretory protein xP2-like isoform X1 [Takifugu rubripes]	-	-	-	-	-	-	-
MSTRG.16326	--	-	-	-	-	-	-	-	-
MSTRG.16328	--	-	-	-	-	-	-	-	-
MSTRG.16344	--	-	-	-	-	-	-	-	-
MSTRG.16352	--	-	-	-	-	-	-	-	-
MSTRG.16367	--	-	-	-	-	-	-	-	-
MSTRG.16376	--	Pol polyprotein [Dicentrarchus labrax]	-	-	-	-	-	-	-
MSTRG.16381	--	-	-	-	-	-	-	-	-
MSTRG.16405	--	-	-	-	-	-	-	-	-
MSTRG.16420	Rab11b	PREDICTED: ras-related protein Rab-11B [Fundulus heteroclitus]	Cellular Processes;Environmental Information Processing;Organismal Systems	Transport and catabolism;Signal transduction;Excretory system	ko04144//Endocytosis;ko04152//AMPK signaling pathway;ko04962//Vasopressin-regulated water reabsorption	K07905;K07905;K07905	-	GO:0032550//purine ribonucleoside binding	GO:0008104//protein localization;GO:0035556//intracellular signal transduction
MSTRG.16424	sema4e	PREDICTED: semaphorin-4E-like isoform X2 [Stegastes partitus]	Organismal Systems	Development	ko04360//Axon guidance	K06521	-	-	GO:0044707//single-multicellular organism process
MSTRG.16425	sema4e	PREDICTED: LOW QUALITY PROTEIN: semaphorin-4E-like [Lates calcarifer]	Organismal Systems	Development	ko04360//Axon guidance	K06521	-	-	GO:0044707//single-multicellular organism process
MSTRG.16436	CYP2J2	PREDICTED: cytochrome P450 2J6-like [Larimichthys crocea]	Metabolism;Organismal Systems;Organismal Systems;Metabolism;Organismal Systems;Metabolism	Global and overview maps;Nervous system;Sensory system;Lipid metabolism;Endocrine system;Lipid metabolism	ko01100//Metabolic pathways;ko04726//Serotonergic synapse;ko04750//Inflammatory mediator regulation of TRP channels;ko00590//Arachidonic acid metabolism;ko04913//Ovarian Steroidogenesis;ko00591//Linoleic acid metabolism	K07418;K07418;K07418;K07418;K07418;K07418	-	-	-
MSTRG.16460	--	PREDICTED: uncharacterized protein LOC102077559 [Oreochromis niloticus]	-	-	-	-	-	-	-
MSTRG.16461	--	THAP domain-containing apoptosis associated protein 1 isoform 1, partial [Oreochromis mossambicus]	-	-	-	-	-	-	-
MSTRG.16477	At3g55350	PREDICTED: putative nuclease HARBI1 [Cyprinus carpio]	-	-	-	-	-	-	-
MSTRG.16489	Ankfy1	Ankyrin repeat and FYVE domain-containing protein 1, partial [Larimichthys crocea]	-	-	-	-	-	-	-
MSTRG.16503	Vmp1	PREDICTED: vacuole membrane protein 1-like [Paralichthys olivaceus]	Cellular Processes	Transport and catabolism	ko04140//Autophagy - animal	K21248	GO:0043231//intracellular membrane-bounded organelle	-	GO:0022607//cellular component assembly;GO:0031329//regulation of cellular catabolic process;GO:0098602//single organism cell adhesion
MSTRG.16511	--	-	-	-	-	-	-	-	-
MSTRG.16520	--	-	-	-	-	-	-	-	-
MSTRG.16526	--	PREDICTED: XK-related protein 6 [Notothenia coriiceps]	-	-	-	-	-	-	-
MSTRG.16531	--	-	-	-	-	-	-	-	-
MSTRG.16532	--	-	-	-	-	-	-	-	-
MSTRG.16540	--	-	-	-	-	-	-	-	-
MSTRG.16548	--	-	-	-	-	-	-	-	-
MSTRG.16549	--	-	-	-	-	-	-	-	-
MSTRG.16550	--	-	-	-	-	-	-	-	-
MSTRG.16552	--	-	-	-	-	-	-	-	-
MSTRG.16555	--	-	-	-	-	-	-	-	-
MSTRG.16569	PLXNB1	PREDICTED: plexin-B1-like isoform X1 [Lates calcarifer]	-	-	-	-	-	-	-
MSTRG.16585	--	-	-	-	-	-	-	-	-
MSTRG.16628	--	-	-	-	-	-	-	-	-
MSTRG.16634	Mtor	FKBP12-rapamycin complex-associated protein, partial [Salmo salar]	Human Diseases;Environmental Information Processing;Human Diseases;Organismal Systems;Human Diseases;Human Diseases;Environmental Information Processing;Organismal Systems;Human Diseases;Human Diseases;Cellular Processes;Human Diseases;Environmental Information Processing;Cellular Processes;Human Diseases;Human Diseases;Environmental Information Processing;Organismal Systems;Human Diseases;Enviro…	Infectious diseases;Signal transduction;Cancers;Immune system;Cancers;Infectious diseases;Signal transduction;Environmental adaptation;Cancers;Cancers;Cell growth and death;Cancers;Signal transduction;Transport and catabolism;Cancers;Cancers;Signal transduction;Endocrine system;Infectious diseases;Signal transduction;Signal transduction;Cancers;Cancers;Signal transduction;Endocrine system;Endocri…	ko05165//Human papillomavirus infection;ko04151//PI3K-Akt signaling pathway;ko05200//Pathways in cancer;ko04659//Th17 cell differentiation;ko05206//MicroRNAs in cancer;ko05167//Kaposi sarcoma-associated herpesvirus infection;ko04630//Jak-STAT signaling pathway;ko04714//Thermogenesis;ko05226//Gastric cancer;ko05215//Prostate cancer;ko04218//Cellular senescence;ko05205//Proteoglycans in cancer;ko04…	K07203;K07203;K07203;K07203;K07203;K07203;K07203;K07203;K07203;K07203;K07203;K07203;K07203;K07203;K07203;K07203;K07203;K07203;K07203;K07203;K07203;K07203;K07203;K07203;K07203;K07203;K07203;K07203;K07203;K07203;K07203;K07203;K07203;K07203;K07203;K07203;K07203;K07203;K07203	GO:0000323//lytic vacuole;GO:0005774//vacuolar membrane;GO:0016604//nuclear body;GO:0038201//TOR complex;GO:0043005//neuron projection	GO:0001016//RNA polymerase III regulatory region DNA binding;GO:0001025//RNA polymerase III transcription factor binding;GO:0004672//protein kinase activity;GO:0032550//purine ribonucleoside binding;GO:0043021//ribonucleoprotein complex binding	GO:0001101//response to acid chemical;GO:0001666//response to hypoxia;GO:0001934//positive regulation of protein phosphorylation;GO:0003006//developmental process involved in reproduction;GO:0006359//regulation of transcription from RNA polymerase III promoter;GO:0006417//regulation of translation;GO:0008361//regulation of cell size;GO:0009891//positive regulation of biosynthetic process;GO:00105…
MSTRG.1666	--	-	-	-	-	-	-	-	-
MSTRG.16660	--	-	-	-	-	-	-	-	-
MSTRG.16679	Smim1	PREDICTED: small integral membrane protein 1 [Lates calcarifer]	-	-	-	-	-	-	-
MSTRG.16695	--	-	-	-	-	-	-	-	-
MSTRG.16738	--	PREDICTED: ryanodine receptor 2-like, partial [Kryptolebias marmoratus]	-	-	-	-	-	-	-
MSTRG.16745	--	PREDICTED: cytochrome c oxidase subunit 8B, mitochondrial-like [Stegastes partitus]	-	-	-	-	-	-	-
MSTRG.16774	--	-	Environmental Information Processing;Cellular Processes	Signaling molecules and interaction;Cellular community - eukaryotes	ko04514//Cell adhesion molecules (CAMs);ko04520//Adherens junction	K05693;K05693	-	-	-
MSTRG.16799	--	-	-	-	-	-	-	-	-
MSTRG.1682	rhoac	PREDICTED: transforming protein RhoA-like [Stegastes partitus]	Human Diseases;Organismal Systems;Human Diseases;Human Diseases;Cellular Processes;Environmental Information Processing;Cellular Processes;Human Diseases;Environmental Information Processing;Organismal Systems;Organismal Systems;Organismal Systems;Cellular Processes;Cellular Processes;Human Diseases;Environmental Information Processing;Environmental Information Processing;Organismal Systems;Cellu…	Cancers;Immune system;Infectious diseases;Cancers;Cell motility;Signal transduction;Transport and catabolism;Cancers;Signal transduction;Circulatory system;Immune system;Development;Cellular community - eukaryotes;Cellular community - eukaryotes;Cancers;Signal transduction;Signal transduction;Immune system;Cellular community - eukaryotes;Immune system;Infectious diseases;Signal transduction;Signa…	ko05203//Viral carcinogenesis;ko04621//NOD-like receptor signaling pathway;ko05152//Tuberculosis;ko05200//Pathways in cancer;ko04810//Regulation of actin cytoskeleton;ko04014//Ras signaling pathway;ko04144//Endocytosis;ko05206//MicroRNAs in cancer;ko04015//Rap1 signaling pathway;ko04270//Vascular smooth muscle contraction;ko04660//T cell receptor signaling pathway;ko04360//Axon guidance;ko04510//…	K04513;K04513;K04513;K04513;K04513;K04513;K04513;K04513;K04513;K04513;K04513;K04513;K04513;K04513;K04513;K04513;K04513;K04513;K04513;K04513;K04513;K04513;K04513;K04513;K04513;K04513;K04513;K04513;K04513;K04513;K04513;K04513;K04513;K04513;K04513;K04513;K04513	GO:0005911//cell-cell junction;GO:0005924//cell-substrate adherens junction;GO:0031988//membrane-bounded vesicle;GO:0044444//cytoplasmic part	GO:0008092//cytoskeletal protein binding;GO:0032550//purine ribonucleoside binding	GO:0006935//chemotaxis;GO:0007043//cell-cell junction assembly;GO:0007052//mitotic spindle organization;GO:0007166//cell surface receptor signaling pathway;GO:0016477//cell migration;GO:0032233//positive regulation of actin filament bundle assembly;GO:0032465//regulation of cytokinesis;GO:0032506//cytokinetic process;GO:0043122//regulation of I-kappaB kinase/NF-kappaB signaling;GO:0045597//positi…
MSTRG.16829	--	-	-	-	-	-	-	-	-
MSTRG.16840	--	PREDICTED: membrane-spanning 4-domains subfamily A member 4D-like [Neolamprologus brichardi]	-	-	-	-	-	-	-
MSTRG.16841	--	PREDICTED: B-lymphocyte antigen CD20 [Kryptolebias marmoratus]	-	-	-	-	-	-	-
MSTRG.16868	--	PREDICTED: C-reactive protein-like [Lates calcarifer]	-	-	-	-	-	-	-
MSTRG.16880	--	PREDICTED: beta-1,3-galactosyl-O-glycosyl-glycoprotein beta-1,6-N-acetylglucosaminyltransferase 3-like [Clupea harengus]	-	-	-	-	-	-	-
MSTRG.16884	--	-	-	-	-	-	-	-	-
MSTRG.16885	--	-	-	-	-	-	-	-	-
MSTRG.16887	--	-	-	-	-	-	-	-	-
MSTRG.16901	--	-	-	-	-	-	-	-	-
MSTRG.16903	--	Retrotransposon-derived protein PEG10 [Larimichthys crocea]	-	-	-	-	-	-	-
MSTRG.16912	--	-	-	-	-	-	-	-	-
MSTRG.16931	--	-	-	-	-	-	-	-	-
MSTRG.16937	--	-	-	-	-	-	-	-	-
MSTRG.16938	--	PREDICTED: zinc finger BED domain-containing protein 4-like [Cyprinus carpio]	-	-	-	-	-	-	-
MSTRG.16952	--	-	-	-	-	-	-	-	-
MSTRG.16960	--	-	-	-	-	-	-	-	-
MSTRG.16979	--	-	-	-	-	-	-	-	-
MSTRG.16981	--	-	-	-	-	-	-	-	-
MSTRG.170	--	-	-	-	-	-	-	-	-
MSTRG.17013	--	-	-	-	-	-	-	-	-
MSTRG.17014	--	Myosin-7 [Larimichthys crocea]	-	-	-	-	-	-	-
MSTRG.17022	Rnf11	PREDICTED: RING finger protein 11-like [Neolamprologus brichardi]	-	-	-	-	-	-	-
MSTRG.17027	--	-	-	-	-	-	-	-	-
MSTRG.17037	TFRC	transferrin receptor 1 [Monopterus albus]	Cellular Processes;Organismal Systems;Cellular Processes;Environmental Information Processing;Cellular Processes	Transport and catabolism;Immune system;Transport and catabolism;Signal transduction;Cell growth and death	ko04145//Phagosome;ko04640//Hematopoietic cell lineage;ko04144//Endocytosis;ko04066//HIF-1 signaling pathway;ko04216//Ferroptosis	K06503;K06503;K06503;K06503;K06503	-	-	-
MSTRG.17048	--	lipoprotein lipase [Pagrus major]	Human Diseases;Organismal Systems;Metabolism;Organismal Systems	Neurodegenerative diseases;Digestive system;Lipid metabolism;Endocrine system	ko05010//Alzheimer disease;ko04979//Cholesterol metabolism;ko00561//Glycerolipid metabolism;ko03320//PPAR signaling pathway	K01059;K01059;K01059;K01059	-	GO:0016788//hydrolase activity, acting on ester bonds	GO:0044238//primary metabolic process
MSTRG.17049	LPL	PREDICTED: lipoprotein lipase-like [Lates calcarifer]	Human Diseases;Organismal Systems;Metabolism;Organismal Systems	Neurodegenerative diseases;Digestive system;Lipid metabolism;Endocrine system	ko05010//Alzheimer disease;ko04979//Cholesterol metabolism;ko00561//Glycerolipid metabolism;ko03320//PPAR signaling pathway	K01059;K01059;K01059;K01059	-	GO:0016788//hydrolase activity, acting on ester bonds	GO:0044238//primary metabolic process
MSTRG.17082	N4BP2L2	PREDICTED: NEDD4-binding protein 2-like 2 [Paralichthys olivaceus]	Human Diseases;Human Diseases;Genetic Information Processing;Human Diseases;Genetic Information Processing	Cancers;Cancers;Replication and repair;Cancers;Replication and repair	ko05200//Pathways in cancer;ko05224//Breast cancer;ko03440//Homologous recombination;ko05212//Pancreatic cancer;ko03460//Fanconi anemia pathway	K08775;K08775;K08775;K08775;K08775	-	-	-
MSTRG.1712	--	PREDICTED: uncharacterized protein LOC109201781, partial [Oreochromis niloticus]	-	-	-	-	-	-	-
MSTRG.17148	--	-	-	-	-	-	-	-	-
MSTRG.17152	--	PREDICTED: zinc finger protein 394-like [Larimichthys crocea]	-	-	-	-	-	-	-
MSTRG.17193	--	-	-	-	-	-	-	-	-
MSTRG.17220	--	-	-	-	-	-	-	-	-
MSTRG.17234	--	-	-	-	-	-	-	-	-
MSTRG.17252	--	-	-	-	-	-	-	-	-
MSTRG.17262	--	-	-	-	-	-	-	-	-
MSTRG.17309	--	-	-	-	-	-	-	-	-
MSTRG.17319	tc1a	Tc1-like transporase [Oncorhynchus mykiss]	-	-	-	-	-	-	-
MSTRG.17320	--	-	-	-	-	-	-	-	-
MSTRG.17330	kmt5a	PREDICTED: N-lysine methyltransferase SETD8-A-like, partial [Austrofundulus limnaeus]	Metabolism	Amino acid metabolism	ko00310//Lysine degradation	K11428	-	-	-
MSTRG.17345	--	PREDICTED: RNA-directed DNA polymerase from mobile element jockey-like [Oreochromis niloticus]	-	-	-	-	-	-	-
MSTRG.17365	--	-	-	-	-	-	-	-	-
MSTRG.17388	--	-	-	-	-	-	-	-	-
MSTRG.17397	--	-	-	-	-	-	-	-	-
MSTRG.17449	--	-	-	-	-	-	-	-	-
MSTRG.17453	--	-	-	-	-	-	-	-	-
MSTRG.17467	--	-	-	-	-	-	-	-	-
MSTRG.17480	--	PREDICTED: CBL-interacting protein kinase 4-like [Danio rerio]	-	-	-	-	-	-	-
MSTRG.17490	Antxr1	PREDICTED: anthrax toxin receptor 1-like isoform X2 [Lates calcarifer]	Organismal Systems	Immune system	ko04621//NOD-like receptor signaling pathway	K20909	-	-	-
MSTRG.17499	--	-	-	-	-	-	-	-	-
MSTRG.17524	--	-	-	-	-	-	-	-	-
MSTRG.1754	--	-	-	-	-	-	-	-	-
MSTRG.17540	--	PREDICTED: serine/arginine repetitive matrix protein 2-like [Sinocyclocheilus grahami]	-	-	-	-	-	-	-
MSTRG.17544	--	PREDICTED: hemicentin-2-like [Pygocentrus nattereri]	-	-	-	-	-	-	-
MSTRG.17548	--	PREDICTED: protein FAM179B-like isoform X2 [Kryptolebias marmoratus]	-	-	-	-	-	-	-
MSTRG.17569	--	-	-	-	-	-	-	-	-
MSTRG.17577	--	-	-	-	-	-	-	-	-
MSTRG.17601	PTPN5	PREDICTED: tyrosine-protein phosphatase non-receptor type 5-like, partial [Xiphophorus maculatus]	Environmental Information Processing	Signal transduction	ko04010//MAPK signaling pathway	K18018	-	GO:0004721//phosphoprotein phosphatase activity	GO:0006470//protein dephosphorylation
MSTRG.17627	--	-	-	-	-	-	-	-	-
MSTRG.17634	Hs3st3a1	Heparan sulfate glucosamine 3-O-sulfotransferase 3B1 [Dicentrarchus labrax]	Metabolism	Glycan biosynthesis and metabolism	ko00534//Glycosaminoglycan biosynthesis - heparan sulfate / heparin	K07809	-	-	-
MSTRG.17643	--	PREDICTED: mediator of RNA polymerase II transcription subunit 15-like [Hippocampus comes]	-	-	-	-	-	-	-
MSTRG.17674	--	-	-	-	-	-	-	-	-
MSTRG.17687	--	PREDICTED: synaptotagmin-15-like [Paralichthys olivaceus]	-	-	-	-	-	-	-
MSTRG.17706	--	-	-	-	-	-	-	-	-
MSTRG.17716	Nat9	PREDICTED: N-acetyltransferase 9 [Pundamilia nyererei]	-	-	-	-	-	-	-
MSTRG.17717	--	-	-	-	-	-	-	-	-
MSTRG.17718	--	-	-	-	-	-	-	-	-
MSTRG.17721	--	-	-	-	-	-	-	-	-
MSTRG.17723	--	-	-	-	-	-	-	-	-
MSTRG.17730	--	PREDICTED: intron-binding protein aquarius [Sinocyclocheilus grahami]	Genetic Information Processing	Transcription	ko03040//Spliceosome	K12874	-	-	-
MSTRG.17739	--	-	-	-	-	-	-	-	-
MSTRG.17755	--	-	-	-	-	-	-	-	-
MSTRG.17785	--	-	-	-	-	-	-	-	-
MSTRG.17790	--	PREDICTED: RNA-directed DNA polymerase from mobile element jockey-like [Austrofundulus limnaeus]	-	-	-	-	-	-	-
MSTRG.17796	--	PREDICTED: uncharacterized protein LOC102075923 [Oreochromis niloticus]	-	-	-	-	-	-	-
MSTRG.17810	--	-	-	-	-	-	-	-	-
MSTRG.17843	SEM1	26S proteasome complex subunit DSS1 [Danio rerio]	Human Diseases;Genetic Information Processing;Genetic Information Processing	Infectious diseases;Replication and repair;Folding, sorting and degradation	ko05169//Epstein-Barr virus infection;ko03440//Homologous recombination;ko03050//Proteasome	K10881;K10881;K10881	GO:0043231//intracellular membrane-bounded organelle;GO:0043234//protein complex	GO:0005488//binding	GO:0043170//macromolecule metabolic process;GO:0044238//primary metabolic process
MSTRG.17862	--	PREDICTED: UPF0392 protein F13G3.3-like [Oryzias latipes]	-	-	-	-	-	-	-
MSTRG.17867	--	PREDICTED: proline-rich protein 15-like [Cynoglossus semilaevis]	-	-	-	-	-	-	-
MSTRG.17872	NFE2L1	PREDICTED: nuclear factor erythroid 2-related factor 1-like [Lates calcarifer]	-	-	-	-	-	-	-
MSTRG.17917	--	-	-	-	-	-	-	-	-
MSTRG.17918	--	PREDICTED: RNA polymerase II elongation factor ELL2-like [Cyprinus carpio]	-	-	-	-	-	-	-
MSTRG.17927	--	-	-	-	-	-	-	-	-
MSTRG.17955	--	-	-	-	-	-	-	-	-
MSTRG.17965	--	-	-	-	-	-	-	-	-
MSTRG.17978	--	immunoglobulin heavy chain, partial [Dicentrarchus labrax]	-	-	-	-	-	-	-
MSTRG.17982	--	-	-	-	-	-	-	-	-
MSTRG.17993	--	-	-	-	-	-	-	-	-
MSTRG.18013	Fzd7	PREDICTED: frizzled-7-A-like [Lates calcarifer]	Human Diseases;Human Diseases;Human Diseases;Human Diseases;Human Diseases;Cellular Processes;Human Diseases;Human Diseases;Human Diseases;Environmental Information Processing;Environmental Information Processing;Organismal Systems;Human Diseases;Environmental Information Processing	Infectious diseases;Cancers;Infectious diseases;Cancers;Cancers;Cellular community - eukaryotes;Endocrine and metabolic diseases;Cancers;Cancers;Signal transduction;Signal transduction;Endocrine system;Cancers;Signal transduction	ko05165//Human papillomavirus infection;ko05200//Pathways in cancer;ko05166//HTLV-I infection;ko05226//Gastric cancer;ko05205//Proteoglycans in cancer;ko04550//Signaling pathways regulating pluripotency of stem cells;ko04934//Cushing syndrome;ko05224//Breast cancer;ko05225//Hepatocellular carcinoma;ko04150//mTOR signaling pathway;ko04310//Wnt signaling pathway;ko04916//Melanogenesis;ko05217//Basa…	K02432;K02432;K02432;K02432;K02432;K02432;K02432;K02432;K02432;K02432;K02432;K02432;K02432;K02432	GO:0031224//intrinsic component of membrane	GO:0004888//transmembrane signaling receptor activity	GO:0002011//morphogenesis of an epithelial sheet;GO:0007166//cell surface receptor signaling pathway;GO:0048598//embryonic morphogenesis
MSTRG.18019	--	PREDICTED: zinc finger MYM-type protein 1-like [Nothobranchius furzeri]	-	-	-	-	-	-	-
MSTRG.18025	babam2	PREDICTED: BRCA1-A complex subunit BRE [Takifugu rubripes]	Genetic Information Processing	Replication and repair	ko03440//Homologous recombination	K12173	-	-	-
MSTRG.18029	--	PREDICTED: glutamate-rich protein 1 isoform X1 [Paralichthys olivaceus]	-	-	-	-	-	-	-
MSTRG.18085	Pld4	Phospholipase D4 [Larimichthys crocea]	Metabolism;Metabolism;Metabolism	Global and overview maps;Lipid metabolism;Lipid metabolism	ko01100//Metabolic pathways;ko00564//Glycerophospholipid metabolism;ko00565//Ether lipid metabolism	K16860;K16860;K16860	-	-	-
MSTRG.18116	--	PREDICTED: ectodysplasin-A isoform X1 [Lates calcarifer]	Environmental Information Processing	Signaling molecules and interaction	ko04060//Cytokine-cytokine receptor interaction	K05480	-	-	-
MSTRG.18145	--	PREDICTED: zinc finger BED domain-containing protein 1-like [Nothobranchius furzeri]	-	-	-	-	-	-	-
MSTRG.18146	--	PREDICTED: zinc finger BED domain-containing protein 1-like [Cyprinus carpio]	-	-	-	-	-	-	-
MSTRG.18148	--	-	-	-	-	-	-	-	-
MSTRG.18152	--	-	-	-	-	-	-	-	-
MSTRG.18175	--	-	-	-	-	-	-	-	-
MSTRG.18193	prdm10	PREDICTED: PR domain zinc finger protein 10 isoform X2 [Stegastes partitus]	-	-	-	-	-	GO:0003676//nucleic acid binding;GO:0043169//cation binding	-
MSTRG.18204	--	PREDICTED: nucleolar protein 10-like [Sinocyclocheilus grahami]	-	-	-	-	-	-	-
MSTRG.18205	--	PREDICTED: P2X purinoceptor 7-like [Danio rerio]	-	-	-	-	-	-	-
MSTRG.18216	Nat9	PREDICTED: N-acetyltransferase 9 [Larimichthys crocea]	-	-	-	-	-	-	-
MSTRG.18217	--	-	-	-	-	-	-	-	-
MSTRG.18223	--	-	-	-	-	-	-	-	-
MSTRG.1825	--	Differentially expressed in FDCP 6 [Larimichthys crocea]	-	-	-	-	-	-	-
MSTRG.18262	--	PREDICTED: arrestin domain-containing protein 3-like [Notothenia coriiceps]	-	-	-	-	-	-	-
MSTRG.18267	--	-	-	-	-	-	-	-	-
MSTRG.18275	--	-	-	-	-	-	-	-	-
MSTRG.18276	--	PREDICTED: uncharacterized protein LOC106632999 [Haplochromis burtoni]	-	-	-	-	-	-	-
MSTRG.18277	--	PREDICTED: uncharacterized protein LOC106632999 [Haplochromis burtoni]	-	-	-	-	-	-	-
MSTRG.18293	--	hypothetical protein XELAEV_18039280mg [Xenopus laevis]	-	-	-	-	-	-	-
MSTRG.18317	--	-	-	-	-	-	-	-	-
MSTRG.18322	--	PREDICTED: RNA-directed DNA polymerase from mobile element jockey-like [Poecilia formosa]	-	-	-	-	-	-	-
MSTRG.18343	--	-	-	-	-	-	-	-	-
MSTRG.18349	--	-	-	-	-	-	-	-	-
MSTRG.18354	--	-	-	-	-	-	-	-	-
MSTRG.18361	COL9A1	PREDICTED: collagen alpha-1(IX) chain-like, partial [Oryzias latipes]	Human Diseases;Environmental Information Processing;Cellular Processes;Environmental Information Processing;Organismal Systems	Infectious diseases;Signal transduction;Cellular community - eukaryotes;Signaling molecules and interaction;Digestive system	ko05165//Human papillomavirus infection;ko04151//PI3K-Akt signaling pathway;ko04510//Focal adhesion;ko04512//ECM-receptor interaction;ko04974//Protein digestion and absorption	K08131;K08131;K08131;K08131;K08131	-	-	-
MSTRG.18366	--	PREDICTED: potassium channel subfamily K member 9 [Fundulus heteroclitus]	-	-	-	-	-	-	-
MSTRG.18396	--	-	-	-	-	-	-	-	-
MSTRG.1842	--	hypothetical protein cypCar_00048059 [Cyprinus carpio]	-	-	-	-	-	-	-
MSTRG.18423	--	PREDICTED: polymeric immunoglobulin receptor-like isoform X4 [Oreochromis niloticus]	-	-	-	-	-	-	-
MSTRG.18429	Hdac10	PREDICTED: histone deacetylase 6 isoform X1 [Lates calcarifer]	Human Diseases;Human Diseases;Human Diseases	Infectious diseases;Cancers;Substance dependence	ko05165//Human papillomavirus infection;ko05203//Viral carcinogenesis;ko05034//Alcoholism	K11407;K11407;K11407	-	GO:0003824//catalytic activity;GO:0046914//transition metal ion binding	-
MSTRG.1843	--	-	-	-	-	-	-	-	-
MSTRG.18440	--	-	-	-	-	-	-	-	-
MSTRG.18445	otud5a	PREDICTED: OTU domain-containing protein 5-A-like, partial [Paralichthys olivaceus]	Organismal Systems	Immune system	ko04622//RIG-I-like receptor signaling pathway	K12655	-	-	-
MSTRG.18449	--	-	-	-	-	-	-	-	-
MSTRG.1845	--	-	-	-	-	-	-	-	-
MSTRG.18455	--	PREDICTED: uncharacterized protein LOC103912045 isoform X4 [Danio rerio]	-	-	-	-	-	-	-
MSTRG.18456	--	Septin-6 [Larimichthys crocea]	-	-	-	-	-	-	-
MSTRG.18457	--	Septin-6 [Larimichthys crocea]	-	-	-	-	-	-	-
MSTRG.18461	--	PREDICTED: uncharacterized protein LOC105938849 [Fundulus heteroclitus]	-	-	-	-	-	-	-
MSTRG.18466	--	-	-	-	-	-	-	-	-
MSTRG.18479	--	PREDICTED: uncharacterized protein LOC106908037 [Poecilia mexicana]	-	-	-	-	-	-	-
MSTRG.18483	--	-	-	-	-	-	-	-	-
MSTRG.18484	--	-	-	-	-	-	-	-	-
MSTRG.18493	--	PREDICTED: transmembrane protein 81 [Lates calcarifer]	-	-	-	-	-	-	-
MSTRG.18494	--	-	-	-	-	-	-	-	-
MSTRG.18502	--	-	-	-	-	-	-	-	-
MSTRG.18503	--	-	-	-	-	-	-	-	-
MSTRG.18508	--	-	-	-	-	-	-	-	-
MSTRG.18511	--	-	-	-	-	-	-	-	-
MSTRG.18513	--	PREDICTED: RNA-directed DNA polymerase from mobile element jockey-like [Cyprinus carpio]	-	-	-	-	-	-	-
MSTRG.18514	--	-	-	-	-	-	-	-	-
MSTRG.18578	--	-	-	-	-	-	-	-	-
MSTRG.18579	--	-	-	-	-	-	-	-	-
MSTRG.18603	--	PREDICTED: rho GTPase-activating protein 7-like isoform X1 [Larimichthys crocea]	-	-	-	-	-	GO:0005488//binding	GO:0050794//regulation of cellular process
MSTRG.18622	--	-	-	-	-	-	-	-	-
MSTRG.18623	--	PREDICTED: uncharacterized protein LOC105918240 [Fundulus heteroclitus]	-	-	-	-	-	-	-
MSTRG.18633	--	hypothetical protein EH28_11197 [Larimichthys crocea]	-	-	-	-	-	-	-
MSTRG.18674	--	L-rhamnose-binding lectin CSL2 [Larimichthys crocea]	-	-	-	-	-	-	-
MSTRG.18675	--	L-rhamnose-binding lectin CSL2 [Larimichthys crocea]	-	-	-	-	-	-	-
MSTRG.18680	SLC22A9	PREDICTED: LOW QUALITY PROTEIN: solute carrier family 22 member 7-like [Lates calcarifer]	Organismal Systems	Digestive system	ko04976//Bile secretion	K08204	-	-	-
MSTRG.18702	DTX3L	PREDICTED: E3 ubiquitin-protein ligase DTX3L-like [Notothenia coriiceps]	-	-	-	-	-	-	-
MSTRG.18703	--	PREDICTED: LOW QUALITY PROTEIN: calcium/calmodulin-dependent 3',5'-cyclic nucleotide phosphodiesterase 1C-like, partial [Lates calcarifer]	Environmental Information Processing;Metabolism;Organismal Systems;Organismal Systems;Organismal Systems;Human Diseases	Signal transduction;Nucleotide metabolism;Endocrine system;Sensory system;Sensory system;Substance dependence	ko04020//Calcium signaling pathway;ko00230//Purine metabolism;ko04924//Renin secretion;ko04742//Taste transduction;ko04740//Olfactory transduction;ko05032//Morphine addiction	K13755;K13755;K13755;K13755;K13755;K13755	-	-	-
MSTRG.18716	--	envelope protein [Danio rerio]	-	-	-	-	-	-	-
MSTRG.18726	--	-	-	-	-	-	-	-	-
MSTRG.1873	--	PREDICTED: emerin [Lates calcarifer]	-	-	-	-	-	-	-
MSTRG.18734	--	PREDICTED: protein NYNRIN-like [Oreochromis niloticus]	-	-	-	-	-	-	-
MSTRG.18764	--	-	-	-	-	-	-	-	-
MSTRG.18765	--	-	-	-	-	-	-	-	-
MSTRG.18766	--	TPA: interleukin-11b [Takifugu rubripes]	Organismal Systems;Human Diseases;Environmental Information Processing;Environmental Information Processing	Immune system;Immune diseases;Signaling molecules and interaction;Signal transduction	ko04640//Hematopoietic cell lineage;ko05323//Rheumatoid arthritis;ko04060//Cytokine-cytokine receptor interaction;ko04630//Jak-STAT signaling pathway	K05417;K05417;K05417;K05417	-	-	-
MSTRG.18775	--	-	-	-	-	-	-	-	-
MSTRG.18783	--	-	-	-	-	-	-	-	-
MSTRG.18795	GAPDH	PREDICTED: glyceraldehyde-3-phosphate dehydrogenase-like [Lates calcarifer]	Metabolism;Human Diseases;Environmental Information Processing;Metabolism;Metabolism;Metabolism	Global and overview maps;Neurodegenerative diseases;Signal transduction;Carbohydrate metabolism;Global and overview maps;Global and overview maps	ko01100//Metabolic pathways;ko05010//Alzheimer disease;ko04066//HIF-1 signaling pathway;ko00010//Glycolysis / Gluconeogenesis;ko01200//Carbon metabolism;ko01230//Biosynthesis of amino acids	K00134;K00134;K00134;K00134;K00134;K00134	-	-	-
MSTRG.18796	--	-	-	-	-	-	-	-	-
MSTRG.18798	--	PREDICTED: CD209 antigen-like protein A isoform X2 [Lates calcarifer]	-	-	-	-	-	-	-
MSTRG.18799	--	-	-	-	-	-	-	-	-
MSTRG.18800	--	PREDICTED: trichohyalin-like [Larimichthys crocea]	-	-	-	-	-	-	-
MSTRG.18848	CTXN3	PREDICTED: cortexin-3-like [Xiphophorus maculatus]	-	-	-	-	-	-	-
MSTRG.18853	--	Uncharacterized protein [Dicentrarchus labrax]	-	-	-	-	-	-	-
MSTRG.18860	--	-	-	-	-	-	-	-	-
MSTRG.18861	--	-	-	-	-	-	-	-	-
MSTRG.18864	--	-	-	-	-	-	-	-	-
MSTRG.18892	--	Zgc:174945 [Danio rerio]	-	-	-	-	-	-	-
MSTRG.18898	CASP1	PREDICTED: caspase-1-A [Oreochromis niloticus]	Organismal Systems;Human Diseases;Cellular Processes;Human Diseases;Human Diseases;Organismal Systems;Organismal Systems;Human Diseases;Human Diseases	Immune system;Infectious diseases;Cell growth and death;Infectious diseases;Infectious diseases;Immune system;Immune system;Infectious diseases;Neurodegenerative diseases	ko04621//NOD-like receptor signaling pathway;ko05164//Influenza A;ko04217//Necroptosis;ko05132//Salmonella infection;ko05134//Legionellosis;ko04625//C-type lectin receptor signaling pathway;ko04623//Cytosolic DNA-sensing pathway;ko05133//Pertussis;ko05014//Amyotrophic lateral sclerosis (ALS)	K01370;K01370;K01370;K01370;K01370;K01370;K01370;K01370;K01370	-	GO:0070011//peptidase activity, acting on L-amino acid peptides	GO:0006915//apoptotic process;GO:0019538//protein metabolic process
MSTRG.18899	casp1-a	PREDICTED: caspase-1-A-like [Maylandia zebra]	Organismal Systems;Human Diseases;Cellular Processes;Human Diseases;Human Diseases;Organismal Systems;Organismal Systems;Human Diseases;Human Diseases	Immune system;Infectious diseases;Cell growth and death;Infectious diseases;Infectious diseases;Immune system;Immune system;Infectious diseases;Neurodegenerative diseases	ko04621//NOD-like receptor signaling pathway;ko05164//Influenza A;ko04217//Necroptosis;ko05132//Salmonella infection;ko05134//Legionellosis;ko04625//C-type lectin receptor signaling pathway;ko04623//Cytosolic DNA-sensing pathway;ko05133//Pertussis;ko05014//Amyotrophic lateral sclerosis (ALS)	K01370;K01370;K01370;K01370;K01370;K01370;K01370;K01370;K01370	-	GO:0070011//peptidase activity, acting on L-amino acid peptides	GO:0006915//apoptotic process;GO:0019538//protein metabolic process
MSTRG.18914	C3orf80	PREDICTED: uncharacterized membrane protein C3orf80 homolog [Paralichthys olivaceus]	-	-	-	-	-	-	-
MSTRG.18976	--	TC1-like transposase [Cyprinus carpio]	-	-	-	-	-	-	-
MSTRG.18979	--	-	-	-	-	-	-	-	-
MSTRG.18980	--	-	-	-	-	-	-	-	-
MSTRG.18981	--	-	-	-	-	-	-	-	-
MSTRG.18983	--	-	-	-	-	-	-	-	-
MSTRG.18988	--	PREDICTED: RNA-directed DNA polymerase from mobile element jockey-like [Oreochromis niloticus]	-	-	-	-	-	-	-
MSTRG.18993	--	-	-	-	-	-	-	-	-
MSTRG.18995	--	PREDICTED: membrane-associated guanylate kinase, WW and PDZ domain-containing protein 2-like [Cyprinus carpio]	-	-	-	-	-	-	-
MSTRG.19011	--	-	-	-	-	-	-	-	-
MSTRG.1905	hormad1	PREDICTED: HORMA domain-containing protein 1-like isoform X2 [Lates calcarifer]	-	-	-	-	-	-	-
MSTRG.19054	--	PREDICTED: uncharacterized protein LOC106573162 [Salmo salar]	-	-	-	-	-	-	-
MSTRG.19071	immp2l	Mitochondrial inner membrane protease subunit 2 [Larimichthys crocea]	Genetic Information Processing	Folding, sorting and degradation	ko03060//Protein export	K09648	-	-	-
MSTRG.19137	NAT9	PREDICTED: N-acetyltransferase 9 [Austrofundulus limnaeus]	-	-	-	-	-	-	-
MSTRG.19146	msrb1	PREDICTED: methionine-R-sulfoxide reductase B1-A-like [Lates calcarifer]	-	-	-	-	-	GO:0016671//oxidoreductase activity, acting on a sulfur group of donors, disulfide as acceptor	GO:0006950//response to stress;GO:0044267//cellular protein metabolic process;GO:0044710//single-organism metabolic process
MSTRG.19159	--	-	-	-	-	-	-	-	-
MSTRG.19179	--	-	-	-	-	-	-	-	-
MSTRG.19197	--	-	-	-	-	-	-	-	-
MSTRG.19231	--	CC chemokine CK3 [Sparus aurata]	-	-	-	-	-	-	-
MSTRG.19232	--	C-C motif chemokine 3, partial [Epinephelus coioides]	-	-	-	-	-	-	-
MSTRG.19255	--	-	-	-	-	-	-	-	-
MSTRG.19268	--	PREDICTED: protein GAPT-like [Kryptolebias marmoratus]	-	-	-	-	-	-	-
MSTRG.19291	pif1	PREDICTED: ATP-dependent DNA helicase PIF1 [Larimichthys crocea]	-	-	-	-	GO:0043231//intracellular membrane-bounded organelle	GO:0003676//nucleic acid binding;GO:0004003//ATP-dependent DNA helicase activity;GO:0032550//purine ribonucleoside binding	GO:0006259//DNA metabolic process;GO:0032392//DNA geometric change;GO:0033554//cellular response to stress
MSTRG.19294	--	PREDICTED: artemin-like [Larimichthys crocea]	-	-	-	-	-	-	-
MSTRG.19310	--	-	-	-	-	-	-	-	-
MSTRG.19357	--	-	-	-	-	-	-	-	-
MSTRG.19358	--	PREDICTED: arylsulfatase J-like [Oryzias latipes]	-	-	-	-	-	-	-
MSTRG.19371	--	PREDICTED: transmembrane and immunoglobulin domain-containing protein 2 isoform X1 [Haplochromis burtoni]	-	-	-	-	-	-	-
MSTRG.1938	--	PREDICTED: podoplanin-like isoform X2 [Oryzias latipes]	-	-	-	-	-	-	-
MSTRG.1940	--	transposase [Salmo salar]	-	-	-	-	-	-	-
MSTRG.19448	--	-	-	-	-	-	-	-	-
MSTRG.1946	Nat9	PREDICTED: SCAN domain-containing protein 3-like [Salmo salar]	-	-	-	-	-	-	-
MSTRG.19477	TBC1D16	PREDICTED: TBC1 domain family member 16-like [Lates calcarifer]	-	-	-	-	-	-	-
MSTRG.19478	GAA	PREDICTED: lysosomal alpha-glucosidase isoform X1 [Larimichthys crocea]	Metabolism;Metabolism;Metabolism;Cellular Processes	Global and overview maps;Carbohydrate metabolism;Carbohydrate metabolism;Transport and catabolism	ko01100//Metabolic pathways;ko00052//Galactose metabolism;ko00500//Starch and sucrose metabolism;ko04142//Lysosome	K12316;K12316;K12316;K12316	-	GO:0005488//binding;GO:0016798//hydrolase activity, acting on glycosyl bonds	GO:0044238//primary metabolic process
MSTRG.19481	NAT9	PREDICTED: N-acetyltransferase 9 isoform X1 [Oryzias latipes]	-	-	-	-	-	-	-
MSTRG.19482	NAT9	PREDICTED: leucine-rich repeat-containing protein 17-like [Lates calcarifer]	-	-	-	-	-	-	-
MSTRG.19491	--	PREDICTED: G2/M phase-specific E3 ubiquitin-protein ligase-like isoform X2 [Fundulus heteroclitus]	-	-	-	-	-	-	-
MSTRG.19527	--	-	-	-	-	-	-	-	-
MSTRG.19528	--	-	-	-	-	-	-	-	-
MSTRG.19568	--	-	-	-	-	-	-	-	-
MSTRG.19575	--	unnamed protein product [Tetraodon nigroviridis]	-	-	-	-	-	-	-
MSTRG.19601	--	-	-	-	-	-	-	-	-
MSTRG.19616	opn4a	Melanopsin-A, partial [Manacus vitellinus]	-	-	-	-	GO:0031224//intrinsic component of membrane	GO:0004888//transmembrane signaling receptor activity	GO:0006464//cellular protein modification process;GO:0007166//cell surface receptor signaling pathway;GO:0050953//sensory perception of light stimulus
MSTRG.19619	--	-	-	-	-	-	-	-	-
MSTRG.19661	RAD51AP1	PREDICTED: RAD51-associated protein 1 isoform X1 [Maylandia zebra]	-	-	-	-	-	-	-
MSTRG.19679	--	120.7 kDa protein in NOF-FB transposable element, partial [Camponotus floridanus]	-	-	-	-	-	-	-
MSTRG.19684	--	-	-	-	-	-	-	-	-
MSTRG.19711	--	PREDICTED: transcription factor TFIIIB component B'' homolog isoform X3 [Kryptolebias marmoratus]	-	-	-	-	-	-	-
MSTRG.19713	ARID5A	AT-rich interactive domain-containing protein 5B [Larimichthys crocea]	-	-	-	-	-	-	-
MSTRG.19717	--	PREDICTED: uncharacterized protein LOC106098552 [Oreochromis niloticus]	-	-	-	-	-	-	-
MSTRG.19739	--	-	-	-	-	-	-	-	-
MSTRG.19742	--	-	-	-	-	-	-	-	-
MSTRG.19743	--	-	-	-	-	-	-	-	-
MSTRG.19747	--	-	-	-	-	-	-	-	-
MSTRG.19779	--	Zinc finger protein 395 [Larimichthys crocea]	-	-	-	-	-	-	-
MSTRG.1979	MBD5	PREDICTED: LOW QUALITY PROTEIN: mucin-17-like [Lates calcarifer]	-	-	-	-	-	-	-
MSTRG.19790	Mgat2	PREDICTED: alpha-1,6-mannosyl-glycoprotein 2-beta-N-acetylglucosaminyltransferase-like [Larimichthys crocea]	Metabolism;Metabolism	Global and overview maps;Glycan biosynthesis and metabolism	ko01100//Metabolic pathways;ko00510//N-Glycan biosynthesis	K00736;K00736	GO:0031224//intrinsic component of membrane	GO:0008375//acetylglucosaminyltransferase activity	GO:0009311//oligosaccharide metabolic process
MSTRG.19794	--	PREDICTED: protein FAM177B-like [Stegastes partitus]	-	-	-	-	-	-	-
MSTRG.19798	--	-	-	-	-	-	-	-	-
MSTRG.19800	--	PREDICTED: basic proline-rich protein-like [Macaca fascicularis]	-	-	-	-	-	-	-
MSTRG.19810	DDX3Y	PREDICTED: ATP-dependent RNA helicase DDX3X-like [Notothenia coriiceps]	Human Diseases;Human Diseases;Organismal Systems	Cancers;Infectious diseases;Immune system	ko05203//Viral carcinogenesis;ko05161//Hepatitis B;ko04622//RIG-I-like receptor signaling pathway	K11594;K11594;K11594	-	-	-
MSTRG.19814	--	-	-	-	-	-	-	-	-
MSTRG.19824	--	-	-	-	-	-	-	-	-
MSTRG.19827	--	-	-	-	-	-	-	-	-
MSTRG.19832	--	PREDICTED: uncharacterized protein LOC105938849 [Fundulus heteroclitus]	-	-	-	-	-	-	-
MSTRG.19837	--	-	-	-	-	-	-	-	-
MSTRG.19863	--	-	-	-	-	-	-	-	-
MSTRG.19894	--	-	-	-	-	-	-	-	-
MSTRG.19899	IMPA1	PREDICTED: importin subunit alpha-1-like [Lates calcarifer]	Human Diseases	Infectious diseases	ko05164//Influenza A	K15043	GO:0044424//intracellular part	GO:0022892//substrate-specific transporter activity	GO:0006886//intracellular protein transport
MSTRG.19905	--	ReO_6 [Oryzias latipes]	Organismal Systems	Digestive system	ko04979//Cholesterol metabolism	K17305	-	-	-
MSTRG.19908	--	-	-	-	-	-	-	-	-
MSTRG.19914	--	-	-	-	-	-	-	-	-
MSTRG.19915	--	Transposon Tf2-6 polyprotein [Exaiptasia pallida]	-	-	-	-	-	-	-
MSTRG.19916	--	-	-	-	-	-	-	-	-
MSTRG.19919	tc1a	Transposable element Tcb1 transposase, partial [Stegodyphus mimosarum]	-	-	-	-	-	-	-
MSTRG.19920	--	-	-	-	-	-	-	-	-
MSTRG.19924	--	-	-	-	-	-	-	-	-
MSTRG.19936	rhpn2	PREDICTED: rhophilin-2 isoform X1 [Lates calcarifer]	-	-	-	-	-	-	-
MSTRG.19944	--	PREDICTED: LOW QUALITY PROTEIN: multiple C2 and transmembrane domain-containing protein 2-like [Lates calcarifer]	-	-	-	-	-	-	-
MSTRG.19970	--	-	-	-	-	-	-	-	-
MSTRG.19985	--	-	-	-	-	-	-	-	-
MSTRG.20019	--	PREDICTED: zinc finger BED domain-containing protein 4-like [Oryzias latipes]	-	-	-	-	-	-	-
MSTRG.20034	--	-	-	-	-	-	-	-	-
MSTRG.20050	--	PREDICTED: bcl-2-modifying factor-like [Larimichthys crocea]	-	-	-	-	-	-	-
MSTRG.2006	--	Transposable element Tc1 transposase, partial [Stegodyphus mimosarum]	-	-	-	-	-	-	-
MSTRG.2007	--	PREDICTED: probable nucleolar complex protein 14 isoform X2 [Astyanax mexicanus]	-	-	-	-	-	-	-
MSTRG.20085	--	PREDICTED: receptor-type tyrosine-protein phosphatase mu-like [Sinocyclocheilus grahami]	Environmental Information Processing;Cellular Processes	Signaling molecules and interaction;Cellular community - eukaryotes	ko04514//Cell adhesion molecules (CAMs);ko04520//Adherens junction	K05693;K05693	-	-	-
MSTRG.20087	TG	PREDICTED: thyroglobulin-like [Lates calcarifer]	-	-	-	-	-	-	-
MSTRG.20103	--	PREDICTED: uncharacterized protein LOC105900568 [Clupea harengus]	-	-	-	-	-	-	-
MSTRG.20118	--	-	-	-	-	-	-	-	-
MSTRG.20154	--	hypothetical protein EH28_08718 [Larimichthys crocea]	-	-	-	-	-	-	-
MSTRG.20157	Nlrc3	PREDICTED: protein NLRC3-like [Lates calcarifer]	-	-	-	-	-	-	-
MSTRG.20165	--	-	-	-	-	-	-	-	-
MSTRG.20168	--	-	-	-	-	-	-	-	-
MSTRG.20172	--	ReO_6 [Oryzias latipes]	Organismal Systems	Digestive system	ko04979//Cholesterol metabolism	K17305	-	-	-
MSTRG.2019	--	-	-	-	-	-	-	-	-
MSTRG.2020	--	-	-	-	-	-	-	-	-
MSTRG.20205	--	-	-	-	-	-	-	-	-
MSTRG.20211	--	PREDICTED: proline-rich receptor-like protein kinase PERK9 [Larimichthys crocea]	-	-	-	-	-	-	-
MSTRG.20228	--	-	-	-	-	-	-	-	-
MSTRG.2023	--	PREDICTED: protein phosphatase 1 regulatory subunit 32 isoform X1 [Pundamilia nyererei]	-	-	-	-	-	-	-
MSTRG.20244	--	PREDICTED: complexin-3-like [Lates calcarifer]	Organismal Systems	Nervous system	ko04721//Synaptic vesicle cycle	K15295	-	-	-
MSTRG.20251	NDUFV1	PREDICTED: NADH dehydrogenase [ubiquinone] flavoprotein 1, mitochondrial-like [Paralichthys olivaceus]	Metabolism;Human Diseases;Human Diseases;Organismal Systems;Metabolism;Human Diseases;Organismal Systems;Human Diseases	Global and overview maps;Neurodegenerative diseases;Neurodegenerative diseases;Environmental adaptation;Energy metabolism;Neurodegenerative diseases;Nervous system;Endocrine and metabolic diseases	ko01100//Metabolic pathways;ko05016//Huntington disease;ko05010//Alzheimer disease;ko04714//Thermogenesis;ko00190//Oxidative phosphorylation;ko05012//Parkinson disease;ko04723//Retrograde endocannabinoid signaling;ko04932//Non-alcoholic fatty liver disease (NAFLD)	K03942;K03942;K03942;K03942;K03942;K03942;K03942;K03942	-	-	-
MSTRG.2028	--	PREDICTED: kinesin-like protein KIF26A [Stegastes partitus]	-	-	-	-	-	-	-
MSTRG.20281	--	PREDICTED: leukocyte receptor cluster member 9 isoform X1 [Lates calcarifer]	-	-	-	-	-	-	-
MSTRG.2029	--	PREDICTED: uncharacterized protein LOC108893684 [Lates calcarifer]	-	-	-	-	-	-	-
MSTRG.20298	TMEM238	PREDICTED: transmembrane protein 238-like [Stegastes partitus]	-	-	-	-	-	-	-
MSTRG.20300	--	-	-	-	-	-	-	-	-
MSTRG.20317	--	PREDICTED: zinc finger protein 260-like [Lates calcarifer]	-	-	-	-	-	-	-
MSTRG.20324	--	PREDICTED: immune-associated nucleotide-binding protein 13-like [Oreochromis niloticus]	-	-	-	-	-	-	-
MSTRG.20325	--	PREDICTED: immune-associated nucleotide-binding protein 13-like [Oreochromis niloticus]	-	-	-	-	-	-	-
MSTRG.20336	--	-	-	-	-	-	-	-	-
MSTRG.20342	--	-	-	-	-	-	-	-	-
MSTRG.20350	--	PREDICTED: zinc finger MYM-type protein 1-like [Sinocyclocheilus rhinocerous]	-	-	-	-	-	-	-
MSTRG.20351	--	PREDICTED: zinc finger protein 260-like [Lates calcarifer]	-	-	-	-	-	-	-
MSTRG.20360	--	PREDICTED: probable secreted beta-glucosidase SIM1 [Haplochromis burtoni]	-	-	-	-	-	-	-
MSTRG.20362	--	-	-	-	-	-	-	-	-
MSTRG.20399	--	CD83 antigen precursor [Dicentrarchus labrax]	-	-	-	-	-	-	-
MSTRG.20402	--	-	-	-	-	-	-	-	-
MSTRG.20420	--	PREDICTED: complement C3-like [Lates calcarifer]	Human Diseases;Human Diseases;Cellular Processes;Human Diseases;Human Diseases;Human Diseases;Human Diseases;Human Diseases;Organismal Systems;Human Diseases;Human Diseases;Human Diseases	Cancers;Infectious diseases;Transport and catabolism;Infectious diseases;Immune diseases;Infectious diseases;Infectious diseases;Infectious diseases;Immune system;Infectious diseases;Infectious diseases;Infectious diseases	ko05203//Viral carcinogenesis;ko05152//Tuberculosis;ko04145//Phagosome;ko05150//Staphylococcus aureus infection;ko05322//Systemic lupus erythematosus;ko05168//Herpes simplex infection;ko05140//Leishmaniasis;ko05167//Kaposi sarcoma-associated herpesvirus infection;ko04610//Complement and coagulation cascades;ko05134//Legionellosis;ko05142//Chagas disease (American trypanosomiasis);ko05133//Pertuss…	K03990;K03990;K03990;K03990;K03990;K03990;K03990;K03990;K03990;K03990;K03990;K03990	-	-	-
MSTRG.20438	--	-	-	-	-	-	-	-	-
MSTRG.20496	--	-	-	-	-	-	-	-	-
MSTRG.20497	--	PREDICTED: galactose-specific lectin nattectin-like [Kryptolebias marmoratus]	-	-	-	-	-	-	-
MSTRG.20525	--	-	-	-	-	-	-	-	-
MSTRG.20535	--	-	-	-	-	-	-	-	-
MSTRG.20538	--	-	-	-	-	-	-	-	-
MSTRG.20558	--	-	-	-	-	-	-	-	-
MSTRG.20570	--	-	-	-	-	-	-	-	-
MSTRG.20571	--	-	-	-	-	-	-	-	-
MSTRG.20584	--	-	-	-	-	-	-	-	-
MSTRG.20585	--	-	-	-	-	-	-	-	-
MSTRG.20589	--	-	-	-	-	-	-	-	-
MSTRG.20603	pol	Retrotransposable element Tf2 protein type 1 [Larimichthys crocea]	-	-	-	-	-	-	-
MSTRG.20614	CG11539	PREDICTED: N-acetyltransferase 9-like isoform X2 [Neolamprologus brichardi]	-	-	-	-	-	-	-
MSTRG.20646	--	Tc1-like transporase [Oncorhynchus mykiss]	-	-	-	-	-	-	-
MSTRG.20671	--	-	-	-	-	-	-	-	-
MSTRG.20678	Papola	PREDICTED: poly(A) polymerase type 3-like isoform X2 [Lates calcarifer]	Genetic Information Processing	Translation	ko03015//mRNA surveillance pathway	K14376	-	-	-
MSTRG.20712	--	-	-	-	-	-	-	-	-
MSTRG.20775	--	transferrin receptor 1 [Monopterus albus]	Cellular Processes;Organismal Systems;Cellular Processes;Environmental Information Processing;Cellular Processes	Transport and catabolism;Immune system;Transport and catabolism;Signal transduction;Cell growth and death	ko04145//Phagosome;ko04640//Hematopoietic cell lineage;ko04144//Endocytosis;ko04066//HIF-1 signaling pathway;ko04216//Ferroptosis	K06503;K06503;K06503;K06503;K06503	GO:0016020//membrane	-	GO:0006897//endocytosis;GO:0015031//protein transport;GO:0020027//hemoglobin metabolic process;GO:0030099//myeloid cell differentiation;GO:0046916//cellular transition metal ion homeostasis
MSTRG.20787	pol	Gag-Pol polyprotein [Larimichthys crocea]	-	-	-	-	-	-	-
MSTRG.20806	aldh9a1b	PREDICTED: betaine aldehyde dehydrogenase-like [Neolamprologus brichardi]	Metabolism;Metabolism;Metabolism;Metabolism;Metabolism;Metabolism;Metabolism;Metabolism;Metabolism;Metabolism;Metabolism;Metabolism	Global and overview maps;Amino acid metabolism;Carbohydrate metabolism;Lipid metabolism;Amino acid metabolism;Amino acid metabolism;Carbohydrate metabolism;Lipid metabolism;Amino acid metabolism;Amino acid metabolism;Metabolism of other amino acids;Carbohydrate metabolism	ko01100//Metabolic pathways;ko00310//Lysine degradation;ko00010//Glycolysis / Gluconeogenesis;ko00561//Glycerolipid metabolism;ko00330//Arginine and proline metabolism;ko00380//Tryptophan metabolism;ko00620//Pyruvate metabolism;ko00071//Fatty acid degradation;ko00280//Valine, leucine and isoleucine degradation;ko00340//Histidine metabolism;ko00410//beta-Alanine metabolism;ko00053//Ascorbate and a…	K00149;K00149;K00149;K00149;K00149;K00149;K00149;K00149;K00149;K00149;K00149;K00149	-	-	-
MSTRG.20832	GIMAP4	PREDICTED: GTPase IMAP family member 4-like [Notothenia coriiceps]	-	-	-	-	-	-	-
MSTRG.20855	--	PREDICTED: complexin-1-like [Kryptolebias marmoratus]	-	-	-	-	-	GO:0000149//SNARE binding	-
MSTRG.20879	--	PREDICTED: carboxy-terminal kinesin 2-like [Lates calcarifer]	-	-	-	-	-	-	-
MSTRG.20882	TUBB	PREDICTED: tubulin beta chain-like isoform X1 [Neolamprologus brichardi]	Cellular Processes;Cellular Processes;Human Diseases	Transport and catabolism;Cellular community - eukaryotes;Infectious diseases	ko04145//Phagosome;ko04540//Gap junction;ko05130//Pathogenic Escherichia coli infection	K07375;K07375;K07375	GO:0005635//nuclear envelope;GO:0015630//microtubule cytoskeleton;GO:0031988//membrane-bounded vesicle;GO:0035770//ribonucleoprotein granule;GO:0044444//cytoplasmic part	GO:0005198//structural molecule activity;GO:0017111//nucleoside-triphosphatase activity;GO:0032550//purine ribonucleoside binding;GO:0042287//MHC protein binding;GO:0044389//ubiquitin-like protein ligase binding	GO:0001909//leukocyte mediated cytotoxicity;GO:0007049//cell cycle;GO:0043623//cellular protein complex assembly;GO:1902582//single-organism intracellular transport
MSTRG.20889	--	PREDICTED: POU domain, class 2, transcription factor 1-like [Lates calcarifer]	Human Diseases	Infectious diseases	ko05168//Herpes simplex infection	K09364	GO:0043231//intracellular membrane-bounded organelle	GO:0001071//nucleic acid binding transcription factor activity;GO:0003677//DNA binding	GO:0010468//regulation of gene expression;GO:0034645//cellular macromolecule biosynthetic process
MSTRG.20894	--	-	-	-	-	-	-	-	-
MSTRG.20896	--	PREDICTED: protein capicua homolog [Notothenia coriiceps]	Environmental Information Processing	Signal transduction	ko04013//MAPK signaling pathway - fly	K20225	-	-	-
MSTRG.2091	--	-	-	-	-	-	-	-	-
MSTRG.20943	--	-	-	-	-	-	-	-	-
MSTRG.20962	FAM222A	PREDICTED: protein FAM222A-like [Lates calcarifer]	-	-	-	-	-	-	-
MSTRG.20964	--	PREDICTED: zinc finger BED domain-containing protein 1-like [Sinocyclocheilus grahami]	-	-	-	-	-	-	-
MSTRG.20966	--	-	-	-	-	-	-	-	-
MSTRG.21003	--	hypothetical protein XELAEV_18005240mg [Xenopus laevis]	-	-	-	-	-	-	-
MSTRG.21010	megf10	Multiple epidermal growth factor-like domains protein 10 [Larimichthys crocea]	-	-	-	-	-	-	GO:0030154//cell differentiation;GO:0061061//muscle structure development
MSTRG.21017	--	-	-	-	-	-	-	-	-
MSTRG.21026	--	-	-	-	-	-	-	-	-
MSTRG.21042	tc1a	Transposable element Tcb1 transposase [Dicentrarchus labrax]	-	-	-	-	-	-	-
MSTRG.21078	--	hypothetical protein EH28_04505 [Larimichthys crocea]	-	-	-	-	-	-	-
MSTRG.21080	--	Transposable element Tcb1 transposase [Esox lucius]	-	-	-	-	-	-	-
MSTRG.21088	--	PREDICTED: bcl-2/adenovirus E1B 19 kDa-interacting protein 2-like protein isoform X2 [Oreochromis niloticus]	-	-	-	-	-	-	-
MSTRG.21100	--	Mothers against decapentaplegic [Larimichthys crocea]	-	-	-	-	-	-	-
MSTRG.21117	--	PREDICTED: protein S100-A2-like [Neolamprologus brichardi]	-	-	-	-	-	GO:0046872//metal ion binding	-
MSTRG.21123	--	-	-	-	-	-	-	-	-
MSTRG.21155	--	PREDICTED: prostaglandin E2 receptor EP2 subtype-like [Paralichthys olivaceus]	Human Diseases;Organismal Systems;Human Diseases;Environmental Information Processing;Organismal Systems;Environmental Information Processing	Cancers;Sensory system;Infectious diseases;Signal transduction;Endocrine system;Signaling molecules and interaction	ko05200//Pathways in cancer;ko04750//Inflammatory mediator regulation of TRP channels;ko05163//Human cytomegalovirus infection;ko04024//cAMP signaling pathway;ko04924//Renin secretion;ko04080//Neuroactive ligand-receptor interaction	K04259;K04259;K04259;K04259;K04259;K04259	-	-	-
MSTRG.21159	--	transposase [Oryzias latipes]	-	-	-	-	-	-	-
MSTRG.21183	--	-	-	-	-	-	-	-	-
MSTRG.21213	G0s2	PREDICTED: G0/G1 switch protein 2-like [Lates calcarifer]	-	-	-	-	-	-	-
MSTRG.21217	--	-	-	-	-	-	-	-	-
MSTRG.21253	--	PREDICTED: interleukin-18 isoform X1 [Kryptolebias marmoratus]	Organismal Systems;Human Diseases;Human Diseases;Human Diseases;Human Diseases;Environmental Information Processing;Human Diseases;Human Diseases;Human Diseases;Human Diseases;Organismal Systems	Immune system;Infectious diseases;Infectious diseases;Immune diseases;Immune diseases;Signaling molecules and interaction;Infectious diseases;Infectious diseases;Infectious diseases;Infectious diseases;Immune system	ko04621//NOD-like receptor signaling pathway;ko05152//Tuberculosis;ko05164//Influenza A;ko05323//Rheumatoid arthritis;ko05321//Inflammatiory bowel disease (IBD);ko04060//Cytokine-cytokine receptor interaction;ko05132//Salmonella infection;ko05144//Malaria;ko05134//Legionellosis;ko05143//African trypanosomiasis;ko04623//Cytosolic DNA-sensing pathway	K05482;K05482;K05482;K05482;K05482;K05482;K05482;K05482;K05482;K05482;K05482	-	-	-
MSTRG.21254	--	PREDICTED: testis-expressed sequence 12 protein [Lates calcarifer]	-	-	-	-	-	-	-
MSTRG.21255	--	-	-	-	-	-	-	-	-
MSTRG.21261	--	-	-	-	-	-	-	-	-
MSTRG.21269	--	-	-	-	-	-	-	-	-
MSTRG.21274	smco4	PREDICTED: single-pass membrane and coiled-coil domain-containing protein 4 [Echinops telfairi]	-	-	-	-	-	-	-
MSTRG.21275	--	Transposon Ty3-I Gag-Pol polyprotein [Ceratitis capitata]	-	-	-	-	-	-	-
MSTRG.21277	--	-	-	-	-	-	-	-	-
MSTRG.21301	--	Pol polyprotein [Dicentrarchus labrax]	-	-	-	-	-	-	-
MSTRG.21305	--	-	-	-	-	-	-	-	-
MSTRG.21328	--	PREDICTED: uncharacterized protein LOC108877178 isoform X2 [Lates calcarifer]	-	-	-	-	-	-	-
MSTRG.21329	--	-	-	-	-	-	-	-	-
MSTRG.21361	--	-	-	-	-	-	-	-	-
MSTRG.21366	--	-	-	-	-	-	-	-	-
MSTRG.21368	--	-	-	-	-	-	-	-	-
MSTRG.21369	--	-	-	-	-	-	-	-	-
MSTRG.21375	KMT2E	PREDICTED: histone-lysine N-methyltransferase 2E isoform X4 [Lates calcarifer]	Metabolism	Amino acid metabolism	ko00310//Lysine degradation	K09189	-	-	-
MSTRG.21379	--	-	-	-	-	-	-	-	-
MSTRG.21402	--	-	-	-	-	-	-	-	-
MSTRG.21427	--	-	-	-	-	-	-	-	-
MSTRG.21428	--	-	-	-	-	-	-	-	-
MSTRG.21431	--	-	-	-	-	-	-	-	-
MSTRG.21519	--	PREDICTED: caspase recruitment domain-containing protein 14-like [Notothenia coriiceps]	-	-	-	-	-	-	-
MSTRG.21547	--	PREDICTED: proprotein convertase subtilisin/kexin type 5 isoform X2 [Oreochromis niloticus]	-	-	-	-	-	-	-
MSTRG.21548	--	PREDICTED: proprotein convertase subtilisin/kexin type 5-like [Larimichthys crocea]	-	-	-	-	-	-	-
MSTRG.21550	--	-	-	-	-	-	-	-	-
MSTRG.21551	--	-	-	-	-	-	-	-	-
MSTRG.21552	--	-	-	-	-	-	-	-	-
MSTRG.21580	--	-	-	-	-	-	-	-	-
MSTRG.21587	--	-	-	-	-	-	-	-	-
MSTRG.21591	--	PREDICTED: collagen alpha-1(XII) chain-like isoform X1 [Lates calcarifer]	Organismal Systems	Digestive system	ko04974//Protein digestion and absorption	K08132	-	-	-
MSTRG.21592	--	-	-	-	-	-	-	-	-
MSTRG.21593	--	-	-	-	-	-	-	-	-
MSTRG.21606	HELQ	PREDICTED: helicase POLQ-like isoform X1 [Lates calcarifer]	-	-	-	-	-	GO:0017111//nucleoside-triphosphatase activity;GO:0032550//purine ribonucleoside binding	-
MSTRG.21622	--	-	-	-	-	-	-	-	-
MSTRG.21665	--	-	-	-	-	-	-	-	-
MSTRG.21675	--	PREDICTED: low affinity immunoglobulin gamma Fc region receptor II-b-like [Lates calcarifer]	-	-	-	-	-	-	-
MSTRG.21677	--	-	-	-	-	-	-	-	-
MSTRG.21698	ZBED4	PREDICTED: zinc finger BED domain-containing protein 4-like isoform X3 [Sinocyclocheilus anshuiensis]	-	-	-	-	-	-	-
MSTRG.21699	--	-	-	-	-	-	-	-	-
MSTRG.21700	--	PREDICTED: uncharacterized protein LOC107756336 isoform X2 [Sinocyclocheilus rhinocerous]	-	-	-	-	-	-	-
MSTRG.21707	--	-	-	-	-	-	-	-	-
MSTRG.21726	--	-	-	-	-	-	-	-	-
MSTRG.21727	--	-	-	-	-	-	-	-	-
MSTRG.21736	--	-	-	-	-	-	-	-	-
MSTRG.21741	--	-	-	-	-	-	-	-	-
MSTRG.21743	--	PREDICTED: integrin alpha-M-like [Neolamprologus brichardi]	Human Diseases;Cellular Processes;Organismal Systems	Infectious diseases;Cell motility;Immune system	ko05152//Tuberculosis;ko04810//Regulation of actin cytoskeleton;ko04610//Complement and coagulation cascades	K06462;K06462;K06462	-	-	-
MSTRG.21752	--	G2/M phase-specific E3 ubiquitin-protein ligase [Exaiptasia pallida]	-	-	-	-	-	-	-
MSTRG.21753	--	lymphocyte antigen 108 isoform s, partial [Epinephelus coioides]	-	-	-	-	-	-	-
MSTRG.21756	SF3B2	PREDICTED: splicing factor 3B subunit 2-like [Neolamprologus brichardi]	Genetic Information Processing	Transcription	ko03040//Spliceosome	K12829	-	-	-
MSTRG.21761	--	PREDICTED: RNA-binding protein 4B isoform X1 [Larimichthys crocea]	-	-	-	-	-	GO:0046914//transition metal ion binding;GO:0097159//organic cyclic compound binding	-
MSTRG.21791	--	G2/M phase-specific E3 ubiquitin-protein ligase [Exaiptasia pallida]	-	-	-	-	-	-	-
MSTRG.21792	--	PREDICTED: G2/M phase-specific E3 ubiquitin-protein ligase-like [Oryzias latipes]	-	-	-	-	-	-	-
MSTRG.21803	--	-	-	-	-	-	-	-	-
MSTRG.21806	--	PREDICTED: transmembrane protein 108-like [Sinocyclocheilus rhinocerous]	-	-	-	-	-	-	-
MSTRG.21807	SMCHD1	Structural maintenance of chromosomes flexible hinge domain-containing protein 1 [Larimichthys crocea]	-	-	-	-	-	-	-
MSTRG.21810	Pol	pol-like protein [Ciona intestinalis]	Organismal Systems;Organismal Systems;Environmental Information Processing	Digestive system;Digestive system;Membrane transport	ko04979//Cholesterol metabolism;ko04975//Fat digestion and absorption;ko02010//ABC transporters	K05641;K05641;K05641	-	-	-
MSTRG.2182	--	-	-	-	-	-	-	-	-
MSTRG.21832	--	-	-	-	-	-	-	-	-
MSTRG.21836	--	-	-	-	-	-	-	-	-
MSTRG.21849	--	-	-	-	-	-	-	-	-
MSTRG.21859	--	-	-	-	-	-	-	-	-
MSTRG.21885	--	PREDICTED: nuclear GTPase SLIP-GC-like [Lates calcarifer]	-	-	-	-	-	-	-
MSTRG.21888	--	PREDICTED: nuclear GTPase SLIP-GC-like [Lates calcarifer]	-	-	-	-	-	-	-
MSTRG.21932	--	PREDICTED: uncharacterized protein LOC102077559 [Oreochromis niloticus]	-	-	-	-	-	-	-
MSTRG.21933	--	PREDICTED: uncharacterized protein LOC109646106 isoform X2 [Paralichthys olivaceus]	-	-	-	-	-	-	-
MSTRG.21939	--	PREDICTED: G-protein coupled receptor family C group 6 member A-like, partial [Pundamilia nyererei]	-	-	-	-	-	GO:0046914//transition metal ion binding	GO:0006971//hypotonic response;GO:0015669//gas transport;GO:0044237//cellular metabolic process
MSTRG.21954	--	-	-	-	-	-	-	-	-
MSTRG.21968	--	PREDICTED: uncharacterized protein LOC101480713 [Maylandia zebra]	-	-	-	-	-	-	-
MSTRG.21969	--	-	-	-	-	-	-	-	-
MSTRG.21971	--	PREDICTED: G2/M phase-specific E3 ubiquitin-protein ligase-like [Notothenia coriiceps]	-	-	-	-	-	-	-
MSTRG.21977	GM1	PREDICTED: gamma-crystallin M3-like [Kryptolebias marmoratus]	-	-	-	-	-	-	-
MSTRG.21983	--	-	-	-	-	-	-	-	-
MSTRG.21985	--	PREDICTED: guanylate-binding protein 1-like [Sinocyclocheilus rhinocerous]	Organismal Systems	Immune system	ko04621//NOD-like receptor signaling pathway	K20899	-	-	-
MSTRG.22000	--	PREDICTED: gypsy retrotransposon integrase-like protein 1-like [Neolamprologus brichardi]	-	-	-	-	-	-	-
MSTRG.22012	--	PREDICTED: TBC1 domain family member 15-like [Lates calcarifer]	-	-	-	-	-	-	-
MSTRG.22027	--	unnamed protein product [Oncorhynchus mykiss]	-	-	-	-	-	-	-
MSTRG.22028	--	PREDICTED: IgGFc-binding protein-like isoform X3 [Lates calcarifer]	-	-	-	-	-	-	-
MSTRG.22031	--	PREDICTED: hematopoietic cell signal transducer-like [Lates calcarifer]	-	-	-	-	-	-	-
MSTRG.22049	gpkow	PREDICTED: G patch domain and KOW motifs-containing protein [Austrofundulus limnaeus]	-	-	-	-	-	-	-
MSTRG.22069	mrpl36	39S ribosomal protein L36, mitochondrial [Larimichthys crocea]	Genetic Information Processing	Translation	ko03010//Ribosome	K02919	-	-	-
MSTRG.22094	--	-	-	-	-	-	-	-	-
MSTRG.22095	--	-	-	-	-	-	-	-	-
MSTRG.22098	GSTENG00029219001	PREDICTED: small membrane A-kinase anchor protein [Lates calcarifer]	-	-	-	-	-	-	-
MSTRG.22108	stat3.1	PREDICTED: signal transducer and activator of transcription 1-alpha/beta-like [Lates calcarifer]	Human Diseases;Organismal Systems;Human Diseases;Human Diseases;Human Diseases;Organismal Systems;Human Diseases;Organismal Systems;Human Diseases;Human Diseases;Human Diseases;Human Diseases;Environmental Information Processing;Cellular Processes;Human Diseases;Organismal Systems;Organismal Systems;Organismal Systems;Human Diseases;Human Diseases;Human Diseases;Organismal Systems;Organismal Syst…	Infectious diseases;Immune system;Infectious diseases;Cancers;Infectious diseases;Immune system;Infectious diseases;Immune system;Infectious diseases;Immune diseases;Infectious diseases;Infectious diseases;Signal transduction;Cell growth and death;Infectious diseases;Immune system;Endocrine system;Immune system;Infectious diseases;Infectious diseases;Cancers;Immune system;Development;Endocrine an…	ko05165//Human papillomavirus infection;ko04621//NOD-like receptor signaling pathway;ko05152//Tuberculosis;ko05200//Pathways in cancer;ko05164//Influenza A;ko04659//Th17 cell differentiation;ko05162//Measles;ko04658//Th1 and Th2 cell differentiation;ko05168//Herpes simplex infection;ko05321//Inflammatiory bowel disease (IBD);ko05140//Leishmaniasis;ko05167//Kaposi sarcoma-associated herpesvirus in…	K11220;K11220;K11220;K11220;K11220;K11220;K11220;K11220;K11220;K11220;K11220;K11220;K11220;K11220;K11220;K11220;K11220;K11220;K11220;K11220;K11220;K11220;K11220;K11220;K11220	-	-	-
MSTRG.22109	--	PREDICTED: signal transducer and activator of transcription 4 [Larimichthys crocea]	Human Diseases;Organismal Systems;Human Diseases;Environmental Information Processing;Cellular Processes;Human Diseases	Cancers;Immune system;Immune diseases;Signal transduction;Cell growth and death;Infectious diseases	ko05200//Pathways in cancer;ko04658//Th1 and Th2 cell differentiation;ko05321//Inflammatiory bowel disease (IBD);ko04630//Jak-STAT signaling pathway;ko04217//Necroptosis;ko05161//Hepatitis B	K11222;K11222;K11222;K11222;K11222;K11222	-	-	-
MSTRG.2211	--	PREDICTED: potassium voltage-gated channel subfamily KQT member 1-like [Cynoglossus semilaevis]	Organismal Systems;Organismal Systems;Organismal Systems;Organismal Systems;Human Diseases;Organismal Systems	Digestive system;Digestive system;Circulatory system;Nervous system;Infectious diseases;Digestive system	ko04974//Protein digestion and absorption;ko04972//Pancreatic secretion;ko04261//Adrenergic signaling in cardiomyocytes;ko04725//Cholinergic synapse;ko05110//Vibrio cholerae infection;ko04971//Gastric acid secretion	K04926;K04926;K04926;K04926;K04926;K04926	GO:0034705//potassium channel complex	GO:0005267//potassium channel activity	GO:0030001//metal ion transport;GO:0034220//ion transmembrane transport
MSTRG.22110	--	-	-	-	-	-	-	-	-
MSTRG.22112	--	-	-	-	-	-	-	-	-
MSTRG.22124	--	-	-	-	-	-	-	-	-
MSTRG.22132	--	-	-	-	-	-	-	-	-
MSTRG.22147	--	PREDICTED: uncharacterized protein LOC102076650 [Oreochromis niloticus]	-	-	-	-	-	-	-
MSTRG.22149	--	PREDICTED: sterile alpha motif domain-containing protein 3 isoform X2 [Oryzias latipes]	-	-	-	-	-	-	-
MSTRG.22160	--	-	-	-	-	-	-	-	-
MSTRG.22177	--	-	-	-	-	-	-	-	-
MSTRG.2218	--	-	-	-	-	-	-	-	-
MSTRG.22191	--	PREDICTED: GTP-binding protein 2-like [Larimichthys crocea]	-	-	-	-	-	GO:0017111//nucleoside-triphosphatase activity;GO:0032550//purine ribonucleoside binding	-
MSTRG.22195	--	PNAS-117 [Oplegnathus fasciatus]	-	-	-	-	GO:0005815//microtubule organizing center	GO:0005515//protein binding	GO:0007600//sensory perception;GO:0009888//tissue development;GO:0021537//telencephalon development;GO:0042221//response to chemical;GO:0044267//cellular protein metabolic process;GO:0044702//single organism reproductive process;GO:0048858//cell projection morphogenesis;GO:0050794//regulation of cellular process;GO:0051649//establishment of localization in cell;GO:0065008//regulation of biologica…
MSTRG.22205	--	hypothetical protein XELAEV_18026444mg [Xenopus laevis]	-	-	-	-	-	-	-
MSTRG.22235	--	-	-	-	-	-	-	-	-
MSTRG.22238	--	-	-	-	-	-	-	-	-
MSTRG.22247	--	-	-	-	-	-	-	-	-
MSTRG.22278	--	-	-	-	-	-	-	-	-
MSTRG.22279	--	-	-	-	-	-	-	-	-
MSTRG.22280	NAT9	PREDICTED: N-acetyltransferase 9 isoform X1 [Lates calcarifer]	-	-	-	-	-	-	-
MSTRG.22281	NAT9	PREDICTED: N-acetyltransferase 9 [Nothobranchius furzeri]	-	-	-	-	-	-	-
MSTRG.22282	--	-	-	-	-	-	-	-	-
MSTRG.22283	--	-	-	-	-	-	-	-	-
MSTRG.22302	--	-	-	-	-	-	-	-	-
MSTRG.22307	--	PREDICTED: dynein heavy chain 2, axonemal [Lates calcarifer]	Human Diseases	Neurodegenerative diseases	ko05016//Huntington disease	K10408	-	-	-
MSTRG.22313	--	-	-	-	-	-	-	-	-
MSTRG.22321	CCDC141	PREDICTED: trichohyalin-like [Lates calcarifer]	-	-	-	-	-	-	-
MSTRG.22326	--	-	-	-	-	-	-	-	-
MSTRG.22327	--	-	-	-	-	-	-	-	-
MSTRG.22364	--	-	-	-	-	-	-	-	-
MSTRG.22376	--	-	-	-	-	-	-	-	-
MSTRG.22378	--	PREDICTED: trace amine-associated receptor 13c-like [Clupea harengus]	-	-	-	-	-	-	-
MSTRG.22379	--	-	-	-	-	-	-	-	-
MSTRG.22383	--	PREDICTED: CD209 antigen-like protein E isoform X2 [Nothobranchius furzeri]	-	-	-	-	-	-	-
MSTRG.22387	--	PREDICTED: zinc finger protein 554-like isoform X4 [Pygocentrus nattereri]	-	-	-	-	-	-	-
MSTRG.22446	--	-	-	-	-	-	-	-	-
MSTRG.22454	--	-	-	-	-	-	-	-	-
MSTRG.22462	--	-	-	-	-	-	-	-	-
MSTRG.225	--	PREDICTED: sentrin-specific protease 5 isoform X1 [Austrofundulus limnaeus]	-	-	-	-	-	-	-
MSTRG.2250	--	-	-	-	-	-	-	-	-
MSTRG.22546	--	-	-	-	-	-	-	-	-
MSTRG.22554	--	-	-	-	-	-	-	-	-
MSTRG.22560	--	-	-	-	-	-	-	-	-
MSTRG.22590	--	PREDICTED: NXPE family member 3-like [Lates calcarifer]	-	-	-	-	-	-	-
MSTRG.22594	--	Ig kappa chain V-IV region B17 [Larimichthys crocea]	-	-	-	-	-	-	-
MSTRG.22595	--	NACHT, LRR and PYD domains-containing protein 12 [Larimichthys crocea]	-	-	-	-	-	-	-
MSTRG.22599	--	-	-	-	-	-	-	-	-
MSTRG.22616	--	-	-	-	-	-	-	-	-
MSTRG.22672	--	-	-	-	-	-	-	-	-
MSTRG.22688	--	PREDICTED: B-cell receptor CD22-like isoform X2 [Lates calcarifer]	Environmental Information Processing;Organismal Systems;Organismal Systems	Signaling molecules and interaction;Immune system;Immune system	ko04514//Cell adhesion molecules (CAMs);ko04640//Hematopoietic cell lineage;ko04662//B cell receptor signaling pathway	K06467;K06467;K06467	-	-	-
MSTRG.227	--	-	-	-	-	-	-	-	-
MSTRG.22714	--	PREDICTED: protein FAM104B [Lates calcarifer]	-	-	-	-	-	-	-
MSTRG.22716	--	PREDICTED: sialate O-acetylesterase isoform X4 [Kryptolebias marmoratus]	Metabolism;Metabolism	Global and overview maps;Amino acid metabolism	ko01100//Metabolic pathways;ko00350//Tyrosine metabolism	K00451;K00451	-	-	-
MSTRG.22726	--	PREDICTED: 5-hydroxytryptamine receptor 3A-like [Cynoglossus semilaevis]	Organismal Systems;Organismal Systems	Nervous system;Sensory system	ko04726//Serotonergic synapse;ko04742//Taste transduction	K04819;K04819	-	-	GO:0006810//transport
MSTRG.22731	--	Ig lambda-6 chain C region [Larimichthys crocea]	-	-	-	-	-	-	-
MSTRG.22755	--	-	-	-	-	-	-	-	-
MSTRG.22756	NAT9	PREDICTED: N-acetyltransferase 9 isoform X1 [Kryptolebias marmoratus]	-	-	-	-	-	-	-
MSTRG.22760	Frmpd4	PREDICTED: FERM and PDZ domain-containing protein 1-like [Larimichthys crocea]	-	-	-	-	-	-	-
MSTRG.22775	--	PREDICTED: AF4/FMR2 family member 1 [Xiphophorus maculatus]	-	-	-	-	-	-	-
MSTRG.22776	--	-	-	-	-	-	-	-	-
MSTRG.22794	--	unnamed protein product [Tetraodon nigroviridis]	-	-	-	-	-	-	-
MSTRG.2280	--	-	-	-	-	-	-	-	-
MSTRG.22809	Atp5f1a	PREDICTED: LOW QUALITY PROTEIN: ATP synthase subunit alpha, mitochondrial [Anas platyrhynchos]	Metabolism;Human Diseases;Human Diseases;Organismal Systems;Metabolism;Human Diseases	Global and overview maps;Neurodegenerative diseases;Neurodegenerative diseases;Environmental adaptation;Energy metabolism;Neurodegenerative diseases	ko01100//Metabolic pathways;ko05016//Huntington disease;ko05010//Alzheimer disease;ko04714//Thermogenesis;ko00190//Oxidative phosphorylation;ko05012//Parkinson disease	K02132;K02132;K02132;K02132;K02132;K02132	GO:0019866//organelle inner membrane;GO:0031988//membrane-bounded vesicle;GO:0033178//proton-transporting two-sector ATPase complex, catalytic domain;GO:0044455//mitochondrial membrane part	GO:0003723//RNA binding;GO:0015078//hydrogen ion transmembrane transporter activity;GO:0019829//cation-transporting ATPase activity;GO:0032550//purine ribonucleoside binding;GO:0042287//MHC protein binding	GO:0001936//regulation of endothelial cell proliferation;GO:0006754//ATP biosynthetic process;GO:0015988//energy coupled proton transmembrane transport, against electrochemical gradient;GO:0044767//single-organism developmental process
MSTRG.22818	--	unnamed protein product [Tetraodon nigroviridis]	-	-	-	-	-	-	-
MSTRG.22823	GRINA	PREDICTED: protein lifeguard 1 isoform X2 [Kryptolebias marmoratus]	-	-	-	-	GO:0031224//intrinsic component of membrane	-	-
MSTRG.22825	--	PREDICTED: zinc finger BED domain-containing protein 1-like [Hydra vulgaris]	-	-	-	-	-	-	-
MSTRG.22838	--	-	-	-	-	-	-	-	-
MSTRG.22841	--	-	-	-	-	-	-	-	-
MSTRG.22842	--	-	-	-	-	-	-	-	-
MSTRG.22849	--	PREDICTED: zinc finger BED domain-containing protein 4-like [Haplochromis burtoni]	-	-	-	-	-	-	-
MSTRG.22856	LYST	PREDICTED: lysosomal-trafficking regulator isoform X7 [Lates calcarifer]	-	-	-	-	-	-	-
MSTRG.22875	--	-	-	-	-	-	-	-	-
MSTRG.22880	--	-	-	-	-	-	-	-	-
MSTRG.22931	--	-	-	-	-	-	-	-	-
MSTRG.22936	DNAJC19	PREDICTED: dnaJ homolog subfamily C member 15 [Cyprinodon variegatus]	-	-	-	-	-	-	-
MSTRG.22941	--	-	-	-	-	-	-	-	-
MSTRG.22960	--	-	-	-	-	-	-	-	-
MSTRG.2297	abhd2a	PREDICTED: monoacylglycerol lipase ABHD2-B isoform X1 [Oreochromis niloticus]	-	-	-	-	-	-	-
MSTRG.22985	--	-	-	-	-	-	-	-	-
MSTRG.22986	--	-	-	-	-	-	-	-	-
MSTRG.23009	pol	Retrovirus-related Pol polyprotein from transposon opus [Exaiptasia pallida]	-	-	-	-	-	-	-
MSTRG.23018	--	-	-	-	-	-	-	-	-
MSTRG.23021	--	-	-	-	-	-	-	-	-
MSTRG.23025	--	PREDICTED: RNA-directed DNA polymerase from mobile element jockey-like [Oreochromis niloticus]	-	-	-	-	-	-	-
MSTRG.23031	--	-	-	-	-	-	-	-	-
MSTRG.23045	--	-	-	-	-	-	-	-	-
MSTRG.23056	--	Zinc finger protein 1 [Larimichthys crocea]	-	-	-	-	-	-	-
MSTRG.23077	--	Vacuolar protein sorting-associated protein 37C [Larimichthys crocea]	-	-	-	-	-	-	-
MSTRG.23079	--	ReO_6 [Oryzias latipes]	-	-	-	-	-	-	-
MSTRG.23101	--	PREDICTED: gastrula zinc finger protein xFG20-1-like [Lates calcarifer]	-	-	-	-	-	-	-
MSTRG.23105	--	Neuroblast differentiation-associated protein AHNAK [Larimichthys crocea]	-	-	-	-	-	-	-
MSTRG.23106	Pogz	PREDICTED: pogo transposable element with ZNF domain [Kryptolebias marmoratus]	-	-	-	-	-	-	-
MSTRG.23121	--	-	-	-	-	-	-	-	-
MSTRG.23127	--	-	-	-	-	-	-	-	-
MSTRG.23128	--	-	-	-	-	-	-	-	-
MSTRG.2313	--	PREDICTED: G/T mismatch-specific thymine DNA glycosylase-like [Cynoglossus semilaevis]	Genetic Information Processing	Replication and repair	ko03410//Base excision repair	K20813	-	GO:0016798//hydrolase activity, acting on glycosyl bonds	-
MSTRG.23131	--	-	-	-	-	-	-	-	-
MSTRG.23173	--	-	-	-	-	-	-	-	-
MSTRG.23175	gulp1	PREDICTED: PTB domain-containing engulfment adapter protein 1-like [Neolamprologus brichardi]	-	-	-	-	-	-	-
MSTRG.23182	--	-	-	-	-	-	-	-	-
MSTRG.23186	--	PREDICTED: tensin-1-like isoform X15 [Poecilia latipinna]	-	-	-	-	-	-	-
MSTRG.23199	--	-	-	-	-	-	-	-	-
MSTRG.23208	--	PREDICTED: RNA-directed DNA polymerase from mobile element jockey-like [Oryzias latipes]	-	-	-	-	-	-	-
MSTRG.23213	Kcnt2	PREDICTED: potassium channel subfamily T member 1-like [Austrofundulus limnaeus]	-	-	-	-	-	-	-
MSTRG.23230	--	hypothetical protein EH28_08265 [Larimichthys crocea]	-	-	-	-	-	-	-
MSTRG.23235	--	PREDICTED: vitellogenin-1-like [Kryptolebias marmoratus]	-	-	-	-	-	-	-
MSTRG.23238	--	G2/M phase-specific E3 ubiquitin-protein ligase [Larimichthys crocea]	-	-	-	-	-	-	-
MSTRG.23251	--	-	-	-	-	-	-	-	-
MSTRG.23264	tc1a	transposase [Rana pipiens]	-	-	-	-	-	-	-
MSTRG.23265	--	envelope protein [Danio rerio]	-	-	-	-	-	-	-
MSTRG.23286	--	PREDICTED: uncharacterized protein LOC102078598 isoform X2 [Oreochromis niloticus]	-	-	-	-	-	-	-
MSTRG.2329	--	PREDICTED: cylicin-1-like [Notothenia coriiceps]	-	-	-	-	-	-	-
MSTRG.23290	Rnh1	NACHT, LRR and PYD domains-containing protein, partial [Epinephelus coioides]	-	-	-	-	-	-	-
MSTRG.233	--	PREDICTED: eukaryotic translation initiation factor 4 gamma 3 isoform X7 [Cynoglossus semilaevis]	Human Diseases;Genetic Information Processing	Cardiovascular diseases;Translation	ko05416//Viral myocarditis;ko03013//RNA transport	K03260;K03260	-	-	-
MSTRG.23300	--	-	-	-	-	-	-	-	-
MSTRG.23328	--	PREDICTED: DNA transposase THAP9 isoform X2 [Esox lucius]	-	-	-	-	-	-	-
MSTRG.23336	--	-	-	-	-	-	-	-	-
MSTRG.23337	--	hypothetical protein cypCar_00044672 [Cyprinus carpio]	-	-	-	-	-	-	-
MSTRG.2334	--	-	-	-	-	-	-	-	-
MSTRG.23342	--	-	-	-	-	-	-	-	-
MSTRG.23343	--	PREDICTED: uncharacterized protein LOC108889200 [Lates calcarifer]	-	-	-	-	-	-	-
MSTRG.23374	--	Tol2 transposase [Oryzias latipes]	-	-	-	-	-	-	-
MSTRG.23375	--	transposase [Oryzias latipes]	-	-	-	-	-	-	-
MSTRG.23377	--	transposase [Oryzias latipes]	-	-	-	-	-	-	-
MSTRG.23380	--	-	-	-	-	-	-	-	-
MSTRG.23381	--	hypothetical protein EH28_04060 [Larimichthys crocea]	-	-	-	-	-	-	-
MSTRG.23419	--	PREDICTED: zinc finger protein 665-like isoform X4 [Monodelphis domestica]	-	-	-	-	-	-	-
MSTRG.23433	--	PREDICTED: general transcription factor II-I repeat domain-containing protein 2-like [Larimichthys crocea]	-	-	-	-	-	-	-
MSTRG.23451	--	-	-	-	-	-	-	-	-
MSTRG.2346	--	-	-	-	-	-	-	-	-
MSTRG.2347	--	-	-	-	-	-	-	-	-
MSTRG.2353	CD3G	CD3 gamma/delta protein [Siniperca chuatsi]	Organismal Systems;Human Diseases;Organismal Systems;Organismal Systems;Human Diseases;Organismal Systems;Human Diseases;Human Diseases	Immune system;Infectious diseases;Immune system;Immune system;Infectious diseases;Immune system;Infectious diseases;Immune diseases	ko04659//Th17 cell differentiation;ko05162//Measles;ko04640//Hematopoietic cell lineage;ko04658//Th1 and Th2 cell differentiation;ko05166//HTLV-I infection;ko04660//T cell receptor signaling pathway;ko05142//Chagas disease (American trypanosomiasis);ko05340//Primary immunodeficiency	K06450;K06450;K06450;K06450;K06450;K06450;K06450;K06450	-	-	-
MSTRG.23554	--	-	-	-	-	-	-	-	-
MSTRG.23562	--	-	-	-	-	-	-	-	-
MSTRG.23573	--	PREDICTED: nuclear GTPase SLIP-GC-like isoform X6 [Stegastes partitus]	-	-	-	-	-	-	-
MSTRG.23574	--	-	-	-	-	-	-	-	-
MSTRG.23584	--	-	-	-	-	-	-	-	-
MSTRG.23599	--	-	-	-	-	-	-	-	-
MSTRG.23607	--	-	-	-	-	-	-	-	-
MSTRG.23610	--	PREDICTED: lecithin retinol acyltransferase-like [Oryzias latipes]	Organismal Systems;Metabolism	Digestive system;Metabolism of cofactors and vitamins	ko04977//Vitamin digestion and absorption;ko00830//Retinol metabolism	K00678;K00678	-	-	-
MSTRG.23624	--	PREDICTED: zinc finger protein 16-like [Pundamilia nyererei]	-	-	-	-	-	-	-
MSTRG.23632	--	-	-	-	-	-	-	-	-
MSTRG.23637	--	-	-	-	-	-	-	-	-
MSTRG.23638	--	PREDICTED: E3 ubiquitin-protein ligase Topors-like [Paralichthys olivaceus]	-	-	-	-	-	-	-
MSTRG.23639	TOPORS	PREDICTED: LOW QUALITY PROTEIN: E3 ubiquitin-protein ligase Topors-like [Lates calcarifer]	-	-	-	-	-	-	-
MSTRG.23640	--	PREDICTED: serine/arginine repetitive matrix protein 2-like isoform X1 [Larimichthys crocea]	-	-	-	-	-	-	-
MSTRG.23646	--	PREDICTED: sialoadhesin-like [Lates calcarifer]	-	-	-	-	-	-	-
MSTRG.23662	--	PREDICTED: uncharacterized protein LOC108442257 isoform X2 [Pygocentrus nattereri]	-	-	-	-	-	-	-
MSTRG.23676	--	-	-	-	-	-	-	-	-
MSTRG.23680	USP54	PREDICTED: inactive ubiquitin carboxyl-terminal hydrolase 54-like isoform X2 [Poecilia mexicana]	-	-	-	-	-	-	-
MSTRG.23681	USP54	PREDICTED: inactive ubiquitin carboxyl-terminal hydrolase 54-like isoform X5 [Larimichthys crocea]	-	-	-	-	-	-	-
MSTRG.23686	--	PREDICTED: uncharacterized protein LOC107397264 [Nothobranchius furzeri]	-	-	-	-	-	-	-
MSTRG.23687	--	-	-	-	-	-	-	-	-
MSTRG.23691	--	-	-	-	-	-	-	-	-
MSTRG.23707	--	PREDICTED: probable E3 SUMO-protein ligase RNF212 [Lates calcarifer]	-	-	-	-	-	-	-
MSTRG.23728	--	reverse transcriptase-like protein, partial [Epinephelus coioides]	-	-	-	-	-	-	-
MSTRG.2376	coq8b	PREDICTED: atypical kinase COQ8B, mitochondrial isoform X3 [Oreochromis niloticus]	-	-	-	-	-	GO:0016740//transferase activity	-
MSTRG.23770	--	-	-	-	-	-	-	-	-
MSTRG.23794	--	-	-	-	-	-	-	-	-
MSTRG.23795	--	-	-	-	-	-	-	-	-
MSTRG.23820	--	PREDICTED: alpha-mannosidase 2 [Xiphophorus maculatus]	Metabolism;Metabolism	Global and overview maps;Glycan biosynthesis and metabolism	ko01100//Metabolic pathways;ko00510//N-Glycan biosynthesis	K01231;K01231	-	-	-
MSTRG.23840	RNF224	PREDICTED: piggyBac transposable element-derived protein 2-like [Fundulus heteroclitus]	-	-	-	-	-	-	-
MSTRG.23841	--	RING finger protein 224 [Larimichthys crocea]	-	-	-	-	-	-	-
MSTRG.2385	--	PREDICTED: uncharacterized protein K02A2.6-like isoform X1 [Cyprinus carpio]	-	-	-	-	-	-	-
MSTRG.23864	--	-	-	-	-	-	-	-	-
MSTRG.23867	--	-	-	-	-	-	-	-	-
MSTRG.23882	--	-	-	-	-	-	-	-	-
MSTRG.23903	--	-	-	-	-	-	-	-	-
MSTRG.23907	--	PREDICTED: protein apterous-like [Stegastes partitus]	-	-	-	-	-	-	-
MSTRG.23909	--	-	-	-	-	-	-	-	-
MSTRG.23911	--	-	-	-	-	-	-	-	-
MSTRG.23912	--	-	-	-	-	-	-	-	-
MSTRG.23918	--	-	-	-	-	-	-	-	-
MSTRG.23927	rnf213a	PREDICTED: LOW QUALITY PROTEIN: E3 ubiquitin-protein ligase rnf213-alpha-like [Lates calcarifer]	-	-	-	-	-	GO:0017111//nucleoside-triphosphatase activity;GO:0032550//purine ribonucleoside binding	-
MSTRG.23929	--	-	-	-	-	-	-	-	-
MSTRG.23930	--	-	-	-	-	-	-	-	-
MSTRG.23933	--	-	-	-	-	-	-	-	-
MSTRG.23956	--	-	-	-	-	-	-	-	-
MSTRG.23967	--	PREDICTED: LOW QUALITY PROTEIN: leucine-rich repeat-containing protein 27 [Lates calcarifer]	-	-	-	-	-	-	-
MSTRG.23968	--	PREDICTED: leucine-rich repeat-containing protein 27 isoform X1 [Notothenia coriiceps]	-	-	-	-	-	-	-
MSTRG.23972	--	PREDICTED: placenta-specific protein 9 [Oreochromis niloticus]	-	-	-	-	-	-	-
MSTRG.23986	--	-	-	-	-	-	-	-	-
MSTRG.24018	--	PREDICTED: ATP-binding cassette sub-family G member 2-like isoform X2 [Paralichthys olivaceus]	Organismal Systems;Human Diseases;Environmental Information Processing	Digestive system;Drug resistance;Membrane transport	ko04976//Bile secretion;ko01523//Antifolate resistance;ko02010//ABC transporters	K05681;K05681;K05681	-	GO:0017111//nucleoside-triphosphatase activity;GO:0032550//purine ribonucleoside binding	-
MSTRG.24040	--	-	-	-	-	-	-	-	-
MSTRG.24047	--	-	-	-	-	-	-	-	-
MSTRG.24052	IQCE	PREDICTED: LOW QUALITY PROTEIN: IQ domain-containing protein E [Lates calcarifer]	-	-	-	-	-	-	-
MSTRG.24070	--	-	-	-	-	-	-	-	-
MSTRG.24074	--	-	-	-	-	-	-	-	-
MSTRG.24087	--	Vav-like protein [Larimichthys crocea]	-	-	-	-	-	-	-
MSTRG.24088	--	-	-	-	-	-	-	-	-
MSTRG.241	--	PREDICTED: uncharacterized protein LOC106534554 [Austrofundulus limnaeus]	-	-	-	-	-	-	-
MSTRG.24109	--	-	-	-	-	-	-	-	-
MSTRG.2414	--	PREDICTED: sphingosine-1-phosphate phosphatase 2 isoform X1 [Lates calcarifer]	Environmental Information Processing;Metabolism	Signal transduction;Lipid metabolism	ko04071//Sphingolipid signaling pathway;ko00600//Sphingolipid metabolism	K04717;K04717	-	-	-
MSTRG.24148	--	-	-	-	-	-	-	-	-
MSTRG.24163	--	-	-	-	-	-	-	-	-
MSTRG.24191	--	-	-	-	-	-	-	-	-
MSTRG.242	--	PREDICTED: uncharacterized protein LOC100707490 isoform X1 [Oreochromis niloticus]	-	-	-	-	-	-	-
MSTRG.24206	--	-	-	-	-	-	-	-	-
MSTRG.24207	--	-	-	-	-	-	-	-	-
MSTRG.24243	--	-	-	-	-	-	-	-	-
MSTRG.24298	--	-	-	-	-	-	-	-	-
MSTRG.243	--	-	-	-	-	-	-	-	-
MSTRG.24310	--	PREDICTED: striatin-4 [Cynoglossus semilaevis]	-	-	-	-	-	-	-
MSTRG.24321	--	-	-	-	-	-	-	-	-
MSTRG.24346	--	PREDICTED: protein crumbs homolog 2-like [Paralichthys olivaceus]	Human Diseases;Human Diseases;Human Diseases;Human Diseases;Human Diseases;Environmental Information Processing	Infectious diseases;Cancers;Infectious diseases;Cancers;Substance dependence;Signal transduction	ko05165//Human papillomavirus infection;ko05203//Viral carcinogenesis;ko05169//Epstein-Barr virus infection;ko05206//MicroRNAs in cancer;ko05034//Alcoholism;ko04371//Apelin signaling pathway	K11406;K11406;K11406;K11406;K11406;K11406	-	-	-
MSTRG.24372	--	PREDICTED: zinc finger MYM-type protein 1-like [Maylandia zebra]	-	-	-	-	-	-	-
MSTRG.24408	--	-	-	-	-	-	-	-	-
MSTRG.24433	Parm1	PREDICTED: cell wall protein DAN4-like [Lates calcarifer]	-	-	-	-	-	-	-
MSTRG.24442	--	-	-	-	-	-	-	-	-
MSTRG.24443	--	-	-	-	-	-	-	-	-
MSTRG.24449	Cux2	PREDICTED: homeobox protein cut-like 2 isoform X1 [Lates calcarifer]	-	-	-	-	-	-	-
MSTRG.24476	--	-	-	-	-	-	-	-	-
MSTRG.24489	--	-	-	-	-	-	-	-	-
MSTRG.24526	--	-	-	-	-	-	-	-	-
MSTRG.24530	--	-	-	-	-	-	-	-	-
MSTRG.24539	--	PLAC8-like protein 1 [Larimichthys crocea]	-	-	-	-	-	-	-
MSTRG.24540	--	PREDICTED: cuticle collagen 39-like isoform X2 [Kryptolebias marmoratus]	-	-	-	-	-	-	-
MSTRG.2455	--	-	-	-	-	-	-	-	-
MSTRG.24559	--	-	-	-	-	-	-	-	-
MSTRG.24565	--	-	-	-	-	-	-	-	-
MSTRG.2457	Sidt2	PREDICTED: LOW QUALITY PROTEIN: SID1 transmembrane family member 2 [Lates calcarifer]	-	-	-	-	-	-	-
MSTRG.24610	--	-	-	-	-	-	-	-	-
MSTRG.24616	--	-	-	-	-	-	-	-	-
MSTRG.24641	--	hypothetical protein Z043_101934 [Scleropages formosus]	-	-	-	-	-	-	-
MSTRG.24645	eif2b2	PREDICTED: translation initiation factor eIF-2B subunit beta [Takifugu rubripes]	Genetic Information Processing	Translation	ko03013//RNA transport	K03754	-	-	-
MSTRG.24670	--	-	-	-	-	-	-	-	-
MSTRG.24690	--	-	-	-	-	-	-	-	-
MSTRG.24691	--	-	-	-	-	-	-	-	-
MSTRG.24696	--	hypothetical protein EH28_11748 [Larimichthys crocea]	-	-	-	-	-	-	-
MSTRG.24719	--	PREDICTED: hsp70-Hsp90 organizing protein 3-like [Pundamilia nyererei]	-	-	-	-	-	-	-
MSTRG.2475	--	PREDICTED: syndecan-1 [Notothenia coriiceps]	-	-	-	-	-	-	-
MSTRG.24752	smurf2	PREDICTED: E3 ubiquitin-protein ligase SMURF2-like [Poecilia latipinna]	-	-	-	-	-	-	-
MSTRG.24753	Gas8	PREDICTED: growth arrest-specific protein 8-like [Lates calcarifer]	-	-	-	-	-	-	-
MSTRG.24758	--	PREDICTED: uncharacterized protein LOC106531888 [Austrofundulus limnaeus]	-	-	-	-	-	-	-
MSTRG.24774	DDX3X	PREDICTED: ATP-dependent RNA helicase DDX3X isoform X5 [Stegastes partitus]	Human Diseases;Human Diseases;Organismal Systems	Cancers;Infectious diseases;Immune system	ko05203//Viral carcinogenesis;ko05161//Hepatitis B;ko04622//RIG-I-like receptor signaling pathway	K11594;K11594;K11594	-	GO:0017111//nucleoside-triphosphatase activity;GO:0032550//purine ribonucleoside binding	-
MSTRG.24775	DDX3X	PREDICTED: ATP-dependent RNA helicase DDX3X isoform X5 [Poecilia reticulata]	Human Diseases;Human Diseases;Organismal Systems	Cancers;Infectious diseases;Immune system	ko05203//Viral carcinogenesis;ko05161//Hepatitis B;ko04622//RIG-I-like receptor signaling pathway	K11594;K11594;K11594	-	-	-
MSTRG.24776	--	PREDICTED: cilia- and flagella-associated protein 53-like [Lates calcarifer]	-	-	-	-	-	-	-
MSTRG.24801	--	PREDICTED: 26S proteasome non-ATPase regulatory subunit 10 [Cyprinodon variegatus]	-	-	-	-	-	-	-
MSTRG.24803	--	-	-	-	-	-	-	-	-
MSTRG.24817	--	-	-	-	-	-	-	-	-
MSTRG.24818	--	PREDICTED: M-phase phosphoprotein 8 isoform X1 [Poecilia mexicana]	-	-	-	-	-	-	-
MSTRG.24819	--	-	-	-	-	-	-	-	-
MSTRG.24820	--	-	-	-	-	-	-	-	-
MSTRG.2483	--	-	-	-	-	-	-	-	-
MSTRG.24835	--	-	-	-	-	-	-	-	-
MSTRG.2484	--	PREDICTED: uncharacterized protein LOC101172299 [Oryzias latipes]	-	-	-	-	-	-	-
MSTRG.24843	TRAV18	T cell receptor alpha chain [Stegastes partitus]	Environmental Information Processing;Organismal Systems;Human Diseases;Human Diseases;Organismal Systems;Human Diseases;Human Diseases;Human Diseases;Human Diseases;Environmental Information Processing;Human Diseases;Human Diseases;Environmental Information Processing;Environmental Information Processing;Environmental Information Processing;Organismal Systems;Organismal Systems;Human Diseases;Hum…	Signaling molecules and interaction;Immune system;Infectious diseases;Cancers;Immune system;Infectious diseases;Infectious diseases;Immune diseases;Cardiovascular diseases;Signal transduction;Immune diseases;Immune diseases;Signal transduction;Signal transduction;Signal transduction;Immune system;Immune system;Immune diseases;Immune diseases;Immune diseases;Immune system;Endocrine and metabolic d…	ko04514//Cell adhesion molecules (CAMs);ko04659//Th17 cell differentiation;ko05162//Measles;ko05202//Transcriptional misregulation in cancers;ko04658//Th1 and Th2 cell differentiation;ko05150//Staphylococcus aureus infection;ko05166//HTLV-I infection;ko05322//Systemic lupus erythematosus;ko05416//Viral myocarditis;ko04014//Ras signaling pathway;ko05323//Rheumatoid arthritis;ko05321//Inflammatiory…	K10784;K10784;K10784;K10784;K10784;K10784;K10784;K10784;K10784;K10784;K10784;K10784;K10784;K10784;K10784;K10784;K10784;K10784;K10784;K10784;K10784;K10784;K10784;K10784;K10784	-	-	-
MSTRG.24845	--	T cell receptor alpha chain [Stegastes partitus]	Environmental Information Processing;Organismal Systems;Human Diseases;Human Diseases;Organismal Systems;Human Diseases;Human Diseases;Human Diseases;Human Diseases;Environmental Information Processing;Human Diseases;Human Diseases;Environmental Information Processing;Environmental Information Processing;Environmental Information Processing;Organismal Systems;Organismal Systems;Human Diseases;Hum…	Signaling molecules and interaction;Immune system;Infectious diseases;Cancers;Immune system;Infectious diseases;Infectious diseases;Immune diseases;Cardiovascular diseases;Signal transduction;Immune diseases;Immune diseases;Signal transduction;Signal transduction;Signal transduction;Immune system;Immune system;Immune diseases;Immune diseases;Immune diseases;Immune system;Endocrine and metabolic d…	ko04514//Cell adhesion molecules (CAMs);ko04659//Th17 cell differentiation;ko05162//Measles;ko05202//Transcriptional misregulation in cancers;ko04658//Th1 and Th2 cell differentiation;ko05150//Staphylococcus aureus infection;ko05166//HTLV-I infection;ko05322//Systemic lupus erythematosus;ko05416//Viral myocarditis;ko04014//Ras signaling pathway;ko05323//Rheumatoid arthritis;ko05321//Inflammatiory…	K10784;K10784;K10784;K10784;K10784;K10784;K10784;K10784;K10784;K10784;K10784;K10784;K10784;K10784;K10784;K10784;K10784;K10784;K10784;K10784;K10784;K10784;K10784;K10784;K10784	-	-	-
MSTRG.24846	--	T cell receptor delta, partial [Epinephelus coioides]	-	-	-	-	-	-	-
MSTRG.24854	--	PREDICTED: zinc finger protein 239-like [Haplochromis burtoni]	-	-	-	-	-	-	-
MSTRG.24855	--	PREDICTED: zinc finger protein 664-like [Lates calcarifer]	-	-	-	-	-	-	-
MSTRG.24867	--	-	-	-	-	-	-	-	-
MSTRG.24872	--	T-cell receptor gamma chain C region, partial [Dicentrarchus labrax]	-	-	-	-	-	-	-
MSTRG.24887	--	Uncharacterized protein [Dicentrarchus labrax]	-	-	-	-	-	-	-
MSTRG.24888	--	PREDICTED: SLAM family member 9-like [Stegastes partitus]	-	-	-	-	-	-	-
MSTRG.2489	--	-	-	-	-	-	-	-	-
MSTRG.24890	--	PREDICTED: sin3 histone deacetylase corepressor complex component SDS3-like, partial [Sinocyclocheilus anshuiensis]	-	-	-	-	-	-	-
MSTRG.24905	--	-	-	-	-	-	-	-	-
MSTRG.2491	--	-	-	-	-	-	-	-	-
MSTRG.2492	--	-	-	-	-	-	-	-	-
MSTRG.24934	--	-	-	-	-	-	-	-	-
MSTRG.24952	--	PREDICTED: junctional adhesion molecule B isoform X3 [Poecilia latipinna]	Environmental Information Processing;Cellular Processes;Organismal Systems;Human Diseases	Signaling molecules and interaction;Cellular community - eukaryotes;Immune system;Infectious diseases	ko04514//Cell adhesion molecules (CAMs);ko04530//Tight junction;ko04670//Leukocyte transendothelial migration;ko05120//Epithelial cell signaling in Helicobacter pylori infection	K06735;K06735;K06735;K06735	-	-	-
MSTRG.24970	MPP7	PREDICTED: MAGUK p55 subfamily member 7-like isoform X2 [Lates calcarifer]	-	-	-	-	-	-	-
MSTRG.24972	--	-	-	-	-	-	-	-	-
MSTRG.24973	--	-	-	-	-	-	-	-	-
MSTRG.24974	--	-	-	-	-	-	-	-	-
MSTRG.25015	--	PREDICTED: GTPase IMAP family member 2-like, partial [Sinocyclocheilus anshuiensis]	-	-	-	-	-	-	-
MSTRG.25022	--	PREDICTED: GTPase IMAP family member 2-like, partial [Sinocyclocheilus anshuiensis]	-	-	-	-	-	-	-
MSTRG.25024	--	PREDICTED: myosin-9-like [Oryzias latipes]	-	-	-	-	-	-	-
MSTRG.2503	--	PREDICTED: uncharacterized protein LOC108883110 [Lates calcarifer]	-	-	-	-	-	-	-
MSTRG.25031	--	Retrovirus-related Pol polyprotein from type-1 retrotransposable element [Larimichthys crocea]	Organismal Systems	Endocrine system	ko04919//Thyroid hormone signaling pathway	K08231	-	-	-
MSTRG.25065	--	-	-	-	-	-	-	-	-
MSTRG.25071	--	PREDICTED: uncharacterized protein LOC109637840 isoform X2 [Paralichthys olivaceus]	-	-	-	-	-	-	-
MSTRG.25088	--	-	-	-	-	-	-	-	-
MSTRG.25096	PDGFA	PREDICTED: platelet-derived growth factor subunit A-like [Paralichthys olivaceus]	Environmental Information Processing;Human Diseases;Cellular Processes;Human Diseases;Human Diseases;Environmental Information Processing;Environmental Information Processing;Human Diseases;Environmental Information Processing;Cellular Processes;Environmental Information Processing;Human Diseases;Environmental Information Processing;Human Diseases;Cellular Processes;Human Diseases;Human Diseases;…	Signal transduction;Cancers;Cell motility;Cancers;Infectious diseases;Signal transduction;Signal transduction;Cancers;Signal transduction;Cellular community - eukaryotes;Signal transduction;Cancers;Signal transduction;Drug resistance;Cellular community - eukaryotes;Cancers;Cancers;Cancers;Cardiovascular diseases	ko04151//PI3K-Akt signaling pathway;ko05200//Pathways in cancer;ko04810//Regulation of actin cytoskeleton;ko05202//Transcriptional misregulation in cancers;ko05166//HTLV-I infection;ko04014//Ras signaling pathway;ko04010//MAPK signaling pathway;ko05206//MicroRNAs in cancer;ko04015//Rap1 signaling pathway;ko04510//Focal adhesion;ko04630//Jak-STAT signaling pathway;ko05215//Prostate cancer;ko04072/…	K04359;K04359;K04359;K04359;K04359;K04359;K04359;K04359;K04359;K04359;K04359;K04359;K04359;K04359;K04359;K04359;K04359;K04359;K04359	-	GO:0005102//receptor binding	GO:0044707//single-multicellular organism process;GO:0048522//positive regulation of cellular process
MSTRG.25116	--	-	-	-	-	-	-	-	-
MSTRG.2512	Fndc1	Fibronectin type III domain-containing protein 1 [Larimichthys crocea]	-	-	-	-	-	-	-
MSTRG.25122	--	-	-	-	-	-	-	-	-
MSTRG.25138	--	PREDICTED: hepatitis A virus cellular receptor 1-like [Paralichthys olivaceus]	-	-	-	-	-	-	-
MSTRG.25147	--	PREDICTED: uncharacterized protein LOC107572457 [Sinocyclocheilus grahami]	-	-	-	-	-	-	-
MSTRG.25154	--	PREDICTED: zinc finger BED domain-containing protein 1-like [Oreochromis niloticus]	-	-	-	-	-	GO:0003676//nucleic acid binding;GO:0005515//protein binding	-
MSTRG.25174	--	-	-	-	-	-	-	-	-
MSTRG.25182	--	Protein deltex-4 [Larimichthys crocea]	-	-	-	-	-	-	-
MSTRG.25187	--	hypothetical protein EH28_16751 [Larimichthys crocea]	-	-	-	-	-	-	-
MSTRG.25269	--	-	-	-	-	-	-	-	-
MSTRG.25300	--	Peripheral-type benzodiazepine receptor-associated protein 1 [Larimichthys crocea]	-	-	-	-	-	-	-
MSTRG.25304	--	-	-	-	-	-	-	-	-
MSTRG.25308	--	-	-	-	-	-	-	-	-
MSTRG.2532	--	PREDICTED: butyrophilin subfamily 2 member A2-like [Neolamprologus brichardi]	Environmental Information Processing	Signaling molecules and interaction	ko04514//Cell adhesion molecules (CAMs)	K06745	-	-	-
MSTRG.2533	--	PREDICTED: coxsackievirus and adenovirus receptor homolog isoform X3 [Lates calcarifer]	-	-	-	-	-	-	-
MSTRG.25332	--	-	-	-	-	-	-	-	-
MSTRG.2534	--	PREDICTED: protein crumbs homolog 2-like [Paralichthys olivaceus]	-	-	-	-	-	-	-
MSTRG.25340	--	PREDICTED: protein NLRC3-like isoform X2 [Lates calcarifer]	-	-	-	-	-	-	-
MSTRG.25373	--	-	-	-	-	-	-	-	-
MSTRG.25393	--	-	-	-	-	-	-	-	-
MSTRG.25396	--	-	-	-	-	-	-	-	-
MSTRG.25402	--	PREDICTED: THAP domain-containing protein 2-like isoform X3 [Danio rerio]	-	-	-	-	-	-	-
MSTRG.25403	--	PREDICTED: zinc finger BED domain-containing protein 1-like [Notothenia coriiceps]	-	-	-	-	-	-	-
MSTRG.25411	--	PREDICTED: proline-rich protein 24 [Chlorocebus sabaeus]	-	-	-	-	-	-	-
MSTRG.25444	--	-	-	-	-	-	-	-	-
MSTRG.25469	--	PREDICTED: uncharacterized protein LOC103912045 isoform X4 [Danio rerio]	-	-	-	-	-	-	-
MSTRG.25478	G2E3	PREDICTED: G2/M phase-specific E3 ubiquitin-protein ligase-like [Paralichthys olivaceus]	-	-	-	-	-	-	-
MSTRG.25493	--	PREDICTED: solute carrier family 12 member 7-like isoform X5 [Fundulus heteroclitus]	Organismal Systems	Excretory system	ko04966//Collecting duct acid secretion	K13627	-	-	-
MSTRG.25505	--	-	-	-	-	-	-	-	-
MSTRG.25520	--	PREDICTED: zinc finger BED domain-containing protein 1-like [Cyprinodon variegatus]	-	-	-	-	-	-	-
MSTRG.25521	--	-	-	-	-	-	-	-	-
MSTRG.25523	--	-	-	-	-	-	-	-	-
MSTRG.25524	--	PREDICTED: zinc finger BED domain-containing protein 1-like [Cyprinus carpio]	-	-	-	-	-	-	-
MSTRG.25525	--	-	-	-	-	-	-	-	-
MSTRG.25526	--	-	-	-	-	-	-	-	-
MSTRG.25557	NAT9	PREDICTED: N-acetyltransferase 9-like isoform X2 [Neolamprologus brichardi]	-	-	-	-	-	-	-
MSTRG.25574	--	-	-	-	-	-	-	-	-
MSTRG.25575	S100A14	PREDICTED: protein S100-A14 [Paralichthys olivaceus]	-	-	-	-	-	-	-
MSTRG.25576	--	-	-	-	-	-	-	-	-
MSTRG.25615	--	-	-	-	-	-	-	-	-
MSTRG.2564	--	-	-	-	-	-	-	-	-
MSTRG.25641	--	-	-	-	-	-	-	-	-
MSTRG.25643	apaf1	PREDICTED: LOW QUALITY PROTEIN: apoptotic protease-activating factor 1 [Lates calcarifer]	Human Diseases;Human Diseases;Human Diseases;Human Diseases;Human Diseases;Human Diseases;Human Diseases;Cellular Processes;Human Diseases;Human Diseases;Cellular Processes;Human Diseases;Cellular Processes;Cellular Processes	Infectious diseases;Cancers;Neurodegenerative diseases;Neurodegenerative diseases;Infectious diseases;Infectious diseases;Neurodegenerative diseases;Cell growth and death;Neurodegenerative diseases;Drug resistance;Cell growth and death;Cancers;Cell growth and death;Cell growth and death	ko05152//Tuberculosis;ko05200//Pathways in cancer;ko05016//Huntington disease;ko05010//Alzheimer disease;ko05161//Hepatitis B;ko05134//Legionellosis;ko05012//Parkinson disease;ko04115//p53 signaling pathway;ko05014//Amyotrophic lateral sclerosis (ALS);ko01524//Platinum drug resistance;ko04210//Apoptosis;ko05222//Small cell lung cancer;ko04214//Apoptosis - fly;ko04215//Apoptosis - multiple species	K02084;K02084;K02084;K02084;K02084;K02084;K02084;K02084;K02084;K02084;K02084;K02084;K02084;K02084	-	-	-
MSTRG.25644	Trhde	PREDICTED: thyrotropin-releasing hormone-degrading ectoenzyme-like, partial [Stegastes partitus]	-	-	-	-	-	GO:0046914//transition metal ion binding;GO:0070011//peptidase activity, acting on L-amino acid peptides	GO:0019538//protein metabolic process
MSTRG.25671	--	PREDICTED: glycine-rich cell wall structural protein-like [Sinocyclocheilus rhinocerous]	-	-	-	-	-	-	-
MSTRG.25672	--	PREDICTED: glycine-rich cell wall structural protein-like [Sinocyclocheilus rhinocerous]	-	-	-	-	-	-	-
MSTRG.25684	--	-	-	-	-	-	-	-	-
MSTRG.25702	--	PREDICTED: uncharacterized protein LOC106530745 [Austrofundulus limnaeus]	-	-	-	-	-	-	-
MSTRG.25713	RBBP8	PREDICTED: DNA endonuclease RBBP8-like [Maylandia zebra]	Genetic Information Processing	Replication and repair	ko03440//Homologous recombination	K20773	-	-	-
MSTRG.25775	--	-	-	-	-	-	-	-	-
MSTRG.25798	--	PREDICTED: electrogenic sodium bicarbonate cotransporter 4-like [Xiphophorus maculatus]	Organismal Systems	Digestive system	ko04976//Bile secretion	K13857	-	-	-
MSTRG.25805	--	PREDICTED: TIMELESS-interacting protein isoform X2 [Hippocampus comes]	-	-	-	-	-	-	-
MSTRG.25811	--	-	-	-	-	-	-	-	-
MSTRG.25813	--	Oxidative stress-induced growth inhibitor 2 [Dicentrarchus labrax]	-	-	-	-	-	-	-
MSTRG.25864	--	-	-	-	-	-	-	-	-
MSTRG.25882	--	Prolyl-tRNA synthetase associated domain-containing protein 1 [Larimichthys crocea]	-	-	-	-	-	-	-
MSTRG.25891	--	PREDICTED: ecto-ADP-ribosyltransferase 5-like [Stegastes partitus]	-	-	-	-	-	-	-
MSTRG.25900	--	-	-	-	-	-	-	-	-
MSTRG.25902	--	PREDICTED: RNA-directed DNA polymerase from mobile element jockey-like [Oreochromis niloticus]	-	-	-	-	-	-	-
MSTRG.25905	Mfn2	PREDICTED: mitofusin-1-like [Pundamilia nyererei]	Organismal Systems;Cellular Processes	Immune system;Transport and catabolism	ko04621//NOD-like receptor signaling pathway;ko04137//Mitophagy - animal	K21356;K21356	-	-	-
MSTRG.25910	--	6-phosphofructo-2-kinase/fructose-2,6-bisphosphatase 2 [Larimichthys crocea]	-	-	-	-	-	-	-
MSTRG.25938	--	-	-	-	-	-	-	-	-
MSTRG.25950	--	-	-	-	-	-	-	-	-
MSTRG.25958	--	-	-	-	-	-	-	-	-
MSTRG.25964	--	-	-	-	-	-	-	-	-
MSTRG.25969	narf	PREDICTED: nuclear prelamin A recognition factor-like isoform X2 [Lates calcarifer]	-	-	-	-	-	-	-
MSTRG.25970	--	-	-	-	-	-	-	-	-
MSTRG.25971	--	-	-	-	-	-	-	-	-
MSTRG.25981	--	PREDICTED: small integral membrane protein 5 [Stegastes partitus]	-	-	-	-	-	-	-
MSTRG.25987	--	PREDICTED: gastrula zinc finger protein XlCGF57.1-like [Lates calcarifer]	-	-	-	-	-	-	-
MSTRG.25990	--	PREDICTED: zinc finger protein 260-like [Lates calcarifer]	-	-	-	-	-	-	-
MSTRG.260	--	-	-	-	-	-	-	-	-
MSTRG.26002	--	PREDICTED: zinc finger CCHC domain-containing protein 9 isoform X3 [Ictalurus punctatus]	-	-	-	-	-	-	-
MSTRG.26008	--	-	-	-	-	-	-	-	-
MSTRG.2602	--	PREDICTED: cGMP-dependent protein kinase 2-like [Stegastes partitus]	Organismal Systems;Environmental Information Processing;Organismal Systems;Organismal Systems;Organismal Systems;Cellular Processes;Organismal Systems;Organismal Systems;Organismal Systems;Organismal Systems	Environmental adaptation;Signal transduction;Endocrine system;Nervous system;Digestive system;Cellular community - eukaryotes;Immune system;Environmental adaptation;Sensory system;Endocrine system	ko04714//Thermogenesis;ko04022//cGMP - PKG signaling pathway;ko04924//Renin secretion;ko04730//Long-term depression;ko04970//Salivary secretion;ko04540//Gap junction;ko04611//Platelet activation;ko04713//Circadian entrainment;ko04740//Olfactory transduction;ko04923//Regulation of lipolysis in adipocyte	K19477;K19477;K19477;K19477;K19477;K19477;K19477;K19477;K19477;K19477	-	GO:0004690//cyclic nucleotide-dependent protein kinase activity;GO:0032550//purine ribonucleoside binding	GO:0006464//cellular protein modification process
MSTRG.26053	--	MHC II invariant chain [Siniperca chuatsi]	Human Diseases;Human Diseases;Organismal Systems	Infectious diseases;Infectious diseases;Immune system	ko05152//Tuberculosis;ko05168//Herpes simplex infection;ko04612//Antigen processing and presentation	K06505;K06505;K06505	-	GO:0042287//MHC protein binding	GO:0002376//immune system process;GO:0043583//ear development
MSTRG.261	--	-	-	-	-	-	-	-	-
MSTRG.26109	--	PREDICTED: zinc finger protein 271-like, partial [Salmo salar]	-	-	-	-	-	-	-
MSTRG.26110	--	PREDICTED: zinc finger protein 883-like isoform X2 [Salmo salar]	-	-	-	-	-	-	-
MSTRG.26123	--	PREDICTED: complement C1q tumor necrosis factor-related protein 6-like [Lates calcarifer]	-	-	-	-	-	-	-
MSTRG.26125	--	-	-	-	-	-	-	-	-
MSTRG.26143	--	-	-	-	-	-	-	-	-
MSTRG.26160	Npr1	PREDICTED: atrial natriuretic peptide receptor 1-like [Cyprinodon variegatus]	-	-	-	-	-	-	-
MSTRG.26175	--	PREDICTED: protein NLRC3-like [Oreochromis niloticus]	-	-	-	-	-	-	-
MSTRG.26176	--	PREDICTED: protein NLRC3-like isoform X2 [Lates calcarifer]	-	-	-	-	-	-	-
MSTRG.26177	ddx1	PREDICTED: ATP-dependent RNA helicase DDX1 [Austrofundulus limnaeus]	-	-	-	-	-	GO:0017111//nucleoside-triphosphatase activity;GO:0032550//purine ribonucleoside binding	-
MSTRG.26197	--	-	-	-	-	-	-	-	-
MSTRG.26199	--	PREDICTED: caspase recruitment domain-containing protein 8-like [Notothenia coriiceps]	-	-	-	-	-	-	-
MSTRG.26202	PDHA1	PREDICTED: pyruvate dehydrogenase E1 component subunit alpha, somatic form, mitochondrial isoform X1 [Oreochromis niloticus]	Metabolism;Environmental Information Processing;Metabolism;Metabolism;Human Diseases;Metabolism;Organismal Systems;Metabolism	Global and overview maps;Signal transduction;Carbohydrate metabolism;Global and overview maps;Cancers;Carbohydrate metabolism;Endocrine system;Carbohydrate metabolism	ko01100//Metabolic pathways;ko04066//HIF-1 signaling pathway;ko00010//Glycolysis / Gluconeogenesis;ko01200//Carbon metabolism;ko05230//Central carbon metabolism in cancer;ko00620//Pyruvate metabolism;ko04922//Glucagon signaling pathway;ko00020//Citrate cycle (TCA cycle)	K00161;K00161;K00161;K00161;K00161;K00161;K00161;K00161	-	-	-
MSTRG.2621	--	-	-	-	-	-	-	-	-
MSTRG.26211	--	PREDICTED: HERV-H LTR-associating protein 2-like [Neolamprologus brichardi]	-	-	-	-	-	-	-
MSTRG.26212	--	PREDICTED: neural cell adhesion molecule 1-B-like isoform X2 [Neolamprologus brichardi]	-	-	-	-	-	-	-
MSTRG.26216	--	PREDICTED: la-related protein 4B-like isoform X3 [Lates calcarifer]	-	-	-	-	-	-	-
MSTRG.26221	--	PREDICTED: zinc finger CCHC domain-containing protein 10-like isoform X1 [Stegastes partitus]	-	-	-	-	-	-	-
MSTRG.26223	--	-	-	-	-	-	-	-	-
MSTRG.26225	V-TCR	T cell receptor beta chain, partial [Dicentrarchus labrax]	Environmental Information Processing;Organismal Systems;Human Diseases;Human Diseases;Organismal Systems;Human Diseases;Human Diseases;Human Diseases;Human Diseases;Environmental Information Processing;Human Diseases;Human Diseases;Environmental Information Processing;Environmental Information Processing;Environmental Information Processing;Organismal Systems;Organismal Systems;Human Diseases;Hum…	Signaling molecules and interaction;Immune system;Infectious diseases;Cancers;Immune system;Infectious diseases;Infectious diseases;Immune diseases;Cardiovascular diseases;Signal transduction;Immune diseases;Immune diseases;Signal transduction;Signal transduction;Signal transduction;Immune system;Immune system;Immune diseases;Immune diseases;Immune diseases;Immune system;Endocrine and metabolic d…	ko04514//Cell adhesion molecules (CAMs);ko04659//Th17 cell differentiation;ko05162//Measles;ko05202//Transcriptional misregulation in cancers;ko04658//Th1 and Th2 cell differentiation;ko05150//Staphylococcus aureus infection;ko05166//HTLV-I infection;ko05322//Systemic lupus erythematosus;ko05416//Viral myocarditis;ko04014//Ras signaling pathway;ko05323//Rheumatoid arthritis;ko05321//Inflammatiory…	K10785;K10785;K10785;K10785;K10785;K10785;K10785;K10785;K10785;K10785;K10785;K10785;K10785;K10785;K10785;K10785;K10785;K10785;K10785;K10785;K10785;K10785;K10785;K10785;K10785	-	-	-
MSTRG.26226	TRBC2	T cell receptor beta chain, partial [Dicentrarchus labrax]	Environmental Information Processing;Organismal Systems;Human Diseases;Human Diseases;Organismal Systems;Human Diseases;Human Diseases;Human Diseases;Human Diseases;Environmental Information Processing;Human Diseases;Human Diseases;Environmental Information Processing;Environmental Information Processing;Environmental Information Processing;Organismal Systems;Organismal Systems;Human Diseases;Hum…	Signaling molecules and interaction;Immune system;Infectious diseases;Cancers;Immune system;Infectious diseases;Infectious diseases;Immune diseases;Cardiovascular diseases;Signal transduction;Immune diseases;Immune diseases;Signal transduction;Signal transduction;Signal transduction;Immune system;Immune system;Immune diseases;Immune diseases;Immune diseases;Immune system;Endocrine and metabolic d…	ko04514//Cell adhesion molecules (CAMs);ko04659//Th17 cell differentiation;ko05162//Measles;ko05202//Transcriptional misregulation in cancers;ko04658//Th1 and Th2 cell differentiation;ko05150//Staphylococcus aureus infection;ko05166//HTLV-I infection;ko05322//Systemic lupus erythematosus;ko05416//Viral myocarditis;ko04014//Ras signaling pathway;ko05323//Rheumatoid arthritis;ko05321//Inflammatiory…	K10785;K10785;K10785;K10785;K10785;K10785;K10785;K10785;K10785;K10785;K10785;K10785;K10785;K10785;K10785;K10785;K10785;K10785;K10785;K10785;K10785;K10785;K10785;K10785;K10785	-	-	-
MSTRG.2623	GGTA1	Globoside alpha-1,3-N-acetylgalactosaminyltransferase 1 [Larimichthys crocea]	Metabolism;Metabolism	Global and overview maps;Glycan biosynthesis and metabolism	ko01100//Metabolic pathways;ko00603//Glycosphingolipid biosynthesis - globo and isoglobo series	K00722;K00722	-	-	-
MSTRG.2624	--	-	-	-	-	-	-	-	-
MSTRG.26255	--	PREDICTED: galactose-specific lectin nattectin-like [Notothenia coriiceps]	-	-	-	-	-	-	-
MSTRG.26256	--	-	-	-	-	-	-	-	-
MSTRG.26266	--	PREDICTED: zinc finger protein 250-like [Lates calcarifer]	-	-	-	-	-	-	-
MSTRG.26269	--	-	-	-	-	-	-	-	-
MSTRG.2629	--	PREDICTED: serglycin [Larimichthys crocea]	-	-	-	-	-	-	-
MSTRG.26305	--	-	-	-	-	-	-	-	-
MSTRG.26306	--	-	-	-	-	-	-	-	-
MSTRG.26314	--	-	-	-	-	-	-	-	-
MSTRG.26317	tcf7l1b	PREDICTED: transcription factor 7-like 1-A isoform X1 [Larimichthys crocea]	Human Diseases;Human Diseases;Human Diseases;Cellular Processes;Human Diseases;Human Diseases;Human Diseases;Human Diseases;Environmental Information Processing;Human Diseases;Organismal Systems;Human Diseases;Human Diseases;Environmental Information Processing;Human Diseases;Human Diseases;Human Diseases	Infectious diseases;Cancers;Cancers;Cellular community - eukaryotes;Cancers;Endocrine and metabolic diseases;Cancers;Cancers;Signal transduction;Cancers;Endocrine system;Cancers;Cardiovascular diseases;Signal transduction;Cancers;Cancers;Cancers	ko05165//Human papillomavirus infection;ko05200//Pathways in cancer;ko05226//Gastric cancer;ko04520//Adherens junction;ko05215//Prostate cancer;ko04934//Cushing syndrome;ko05224//Breast cancer;ko05225//Hepatocellular carcinoma;ko04310//Wnt signaling pathway;ko05210//Colorectal cancer;ko04916//Melanogenesis;ko05217//Basal cell carcinoma;ko05412//Arrhythmogenic right ventricular cardiomyopathy (ARV…	K04490;K04490;K04490;K04490;K04490;K04490;K04490;K04490;K04490;K04490;K04490;K04490;K04490;K04490;K04490;K04490;K04490	-	GO:0005515//protein binding	GO:0006355//regulation of transcription, DNA-templated;GO:0016055//Wnt signaling pathway
MSTRG.26322	--	-	-	-	-	-	-	-	-
MSTRG.26331	--	-	-	-	-	-	-	-	-
MSTRG.26346	--	PREDICTED: uncharacterized protein LOC107197671 [Astyanax mexicanus]	-	-	-	-	-	-	-
MSTRG.26359	--	-	-	-	-	-	-	-	-
MSTRG.26406	--	PREDICTED: uncharacterized protein LOC107730941 [Sinocyclocheilus rhinocerous]	-	-	-	-	-	-	-
MSTRG.26431	--	hypothetical protein cypCar_00044672 [Cyprinus carpio]	-	-	-	-	-	-	-
MSTRG.26432	K-BAS	immunoglobulin light chain isotype L1, partial [Trematomus bernacchii]	-	-	-	-	-	-	-
MSTRG.26433	K-BAS	immunoglobulin light chain isotype L1, partial [Trematomus bernacchii]	-	-	-	-	-	-	-
MSTRG.26434	K-BAS	immunoglobulin light chain [Acanthopagrus schlegelii]	-	-	-	-	-	-	-
MSTRG.26438	--	-	-	-	-	-	-	-	-
MSTRG.26443	--	-	-	-	-	-	-	-	-
MSTRG.26453	Iscu	Iron-sulfur cluster assembly enzyme ISCU, mitochondrial precursor [Anoplopoma fimbria]	-	-	-	-	-	GO:0051540//metal cluster binding	GO:0009058//biosynthetic process
MSTRG.26454	Cmklr1	PREDICTED: chemokine-like receptor 1 isoform X1 [Lates calcarifer]	-	-	-	-	-	-	-
MSTRG.26480	--	PREDICTED: uncharacterized protein LOC104923460 [Larimichthys crocea]	-	-	-	-	-	-	-
MSTRG.26497	--	PREDICTED: protein FAM179B-like isoform X1 [Kryptolebias marmoratus]	-	-	-	-	-	-	-
MSTRG.26499	--	-	-	-	-	-	-	-	-
MSTRG.265	--	-	-	-	-	-	-	-	-
MSTRG.26534	--	-	-	-	-	-	-	-	-
MSTRG.26537	MORC3	PREDICTED: MORC family CW-type zinc finger protein 3 isoform X4 [Poecilia formosa]	-	-	-	-	-	-	-
MSTRG.26546	--	Arf-GAP domain and FG repeat-containing protein 1 [Larimichthys crocea]	Human Diseases	Infectious diseases	ko05164//Influenza A	K15044	-	-	-
MSTRG.26619	--	PREDICTED: uncharacterized protein LOC105938849 [Fundulus heteroclitus]	-	-	-	-	-	-	-
MSTRG.26627	--	-	-	-	-	-	-	-	-
MSTRG.26635	--	-	-	-	-	-	-	-	-
MSTRG.26643	--	PREDICTED: uncharacterized protein LOC109521683 isoform X10 [Hippocampus comes]	-	-	-	-	-	-	-
MSTRG.26659	--	-	-	-	-	-	-	-	-
MSTRG.26672	ASNS	PREDICTED: asparagine synthetase [glutamine-hydrolyzing] [Lates calcarifer]	Metabolism;Metabolism	Global and overview maps;Amino acid metabolism	ko01100//Metabolic pathways;ko00250//Alanine, aspartate and glutamate metabolism	K01953;K01953	-	-	GO:0008152//metabolic process
MSTRG.26691	--	PREDICTED: G2/M phase-specific E3 ubiquitin-protein ligase isoform X1 [Esox lucius]	-	-	-	-	-	-	-
MSTRG.26703	--	-	-	-	-	-	-	-	-
MSTRG.26704	--	-	-	-	-	-	-	-	-
MSTRG.26724	--	-	-	-	-	-	-	-	-
MSTRG.26752	G2e3	PREDICTED: G2/M phase-specific E3 ubiquitin-protein ligase-like [Maylandia zebra]	-	-	-	-	-	-	-
MSTRG.26753	--	PREDICTED: G2/M phase-specific E3 ubiquitin-protein ligase-like [Austrofundulus limnaeus]	-	-	-	-	-	-	-
MSTRG.26781	--	Zinc finger protein 500 [Larimichthys crocea]	-	-	-	-	-	-	-
MSTRG.26788	--	-	-	-	-	-	-	-	-
MSTRG.26800	--	-	-	-	-	-	-	-	-
MSTRG.26812	--	-	-	-	-	-	-	-	-
MSTRG.26830	--	-	-	-	-	-	-	-	-
MSTRG.26854	--	PREDICTED: CXADR-like membrane protein [Lates calcarifer]	Human Diseases;Cellular Processes;Human Diseases;Human Diseases;Human Diseases;Organismal Systems;Organismal Systems;Organismal Systems	Infectious diseases;Transport and catabolism;Infectious diseases;Immune diseases;Infectious diseases;Immune system;Development;Immune system	ko05152//Tuberculosis;ko04145//Phagosome;ko05150//Staphylococcus aureus infection;ko05322//Systemic lupus erythematosus;ko05140//Leishmaniasis;ko04666//Fc gamma R-mediated phagocytosis;ko04380//Osteoclast differentiation;ko04611//Platelet activation	K06472;K06472;K06472;K06472;K06472;K06472;K06472;K06472	-	-	-
MSTRG.26879	QDPR	PREDICTED: dihydropteridine reductase [Paralichthys olivaceus]	Metabolism;Metabolism	Global and overview maps;Metabolism of cofactors and vitamins	ko01100//Metabolic pathways;ko00790//Folate biosynthesis	K00357;K00357	-	GO:0003824//catalytic activity;GO:0048037//cofactor binding	GO:0044710//single-organism metabolic process
MSTRG.26883	--	PREDICTED: uncharacterized protein LOC109096279 [Cyprinus carpio]	-	-	-	-	-	-	-
MSTRG.26885	--	PREDICTED: uncharacterized protein LOC109095310 [Cyprinus carpio]	-	-	-	-	-	-	-
MSTRG.26889	--	-	-	-	-	-	-	-	-
MSTRG.26896	--	PREDICTED: uncharacterized protein LOC108874600 [Lates calcarifer]	-	-	-	-	-	-	-
MSTRG.26910	HSD3B	PREDICTED: LOW QUALITY PROTEIN: 3 beta-hydroxysteroid dehydrogenase/Delta 5-->4-isomerase-like [Lates calcarifer]	Metabolism;Human Diseases;Organismal Systems;Organismal Systems;Organismal Systems;Metabolism	Global and overview maps;Endocrine and metabolic diseases;Endocrine system;Endocrine system;Endocrine system;Lipid metabolism	ko01100//Metabolic pathways;ko04934//Cushing syndrome;ko04913//Ovarian Steroidogenesis;ko04927//Cortisol synthesis and secretion;ko04925//Aldosterone synthesis and secretion;ko00140//Steroid hormone biosynthesis	K00070;K00070;K00070;K00070;K00070;K00070	-	GO:0016614//oxidoreductase activity, acting on CH-OH group of donors	GO:0008202//steroid metabolic process
MSTRG.26911	HSD3B	PREDICTED: LOW QUALITY PROTEIN: 3 beta-hydroxysteroid dehydrogenase/Delta 5-->4-isomerase-like [Lates calcarifer]	Metabolism;Human Diseases;Organismal Systems;Organismal Systems;Organismal Systems;Metabolism	Global and overview maps;Endocrine and metabolic diseases;Endocrine system;Endocrine system;Endocrine system;Lipid metabolism	ko01100//Metabolic pathways;ko04934//Cushing syndrome;ko04913//Ovarian Steroidogenesis;ko04927//Cortisol synthesis and secretion;ko04925//Aldosterone synthesis and secretion;ko00140//Steroid hormone biosynthesis	K00070;K00070;K00070;K00070;K00070;K00070	-	GO:0016614//oxidoreductase activity, acting on CH-OH group of donors	GO:0008202//steroid metabolic process
MSTRG.26927	rbbp4-a	PREDICTED: protein CLEC16A-like [Strongylocentrotus purpuratus]	Cellular Processes	Cell growth and death	ko04218//Cellular senescence	K10752	GO:0031010//ISWI-type complex;GO:0031519//PcG protein complex;GO:0070822//Sin3-type complex	GO:0000977//RNA polymerase II regulatory region sequence-specific DNA binding;GO:0019899//enzyme binding;GO:0031490//chromatin DNA binding;GO:0042623//ATPase activity, coupled	GO:0006334//nucleosome assembly;GO:0006950//response to stress;GO:0008283//cell proliferation;GO:0010629//negative regulation of gene expression;GO:0034645//cellular macromolecule biosynthetic process;GO:0043486//histone exchange;GO:0044772//mitotic cell cycle phase transition;GO:0090304//nucleic acid metabolic process
MSTRG.26933	--	-	-	-	-	-	-	-	-
MSTRG.26949	--	-	-	-	-	-	-	-	-
MSTRG.26953	POGK	PREDICTED: activating transcription factor 7-interacting protein 2 isoform X1 [Astyanax mexicanus]	-	-	-	-	-	-	-
MSTRG.2698	--	-	-	-	-	-	-	-	-
MSTRG.26994	--	-	-	-	-	-	-	-	-
MSTRG.27013	METTL4	PREDICTED: methyltransferase-like protein 4 [Larimichthys crocea]	-	-	-	-	-	-	GO:0008152//metabolic process
MSTRG.27021	--	PREDICTED: LOW QUALITY PROTEIN: macrophage mannose receptor 1 [Lates calcarifer]	Human Diseases;Cellular Processes	Infectious diseases;Transport and catabolism	ko05152//Tuberculosis;ko04145//Phagosome	K06560;K06560	-	-	-
MSTRG.2705	--	PREDICTED: DNA damage-induced apoptosis suppressor protein isoform X4 [Haplochromis burtoni]	-	-	-	-	-	-	-
MSTRG.27086	Uqcrfs1	PREDICTED: cytochrome b-c1 complex subunit Rieske, mitochondrial-like [Lates calcarifer]	Metabolism;Human Diseases;Human Diseases;Organismal Systems;Metabolism;Human Diseases;Human Diseases;Organismal Systems	Global and overview maps;Neurodegenerative diseases;Neurodegenerative diseases;Environmental adaptation;Energy metabolism;Neurodegenerative diseases;Endocrine and metabolic diseases;Circulatory system	ko01100//Metabolic pathways;ko05016//Huntington disease;ko05010//Alzheimer disease;ko04714//Thermogenesis;ko00190//Oxidative phosphorylation;ko05012//Parkinson disease;ko04932//Non-alcoholic fatty liver disease (NAFLD);ko04260//Cardiac muscle contraction	K00411;K00411;K00411;K00411;K00411;K00411;K00411;K00411	GO:0044425//membrane part	GO:0015078//hydrogen ion transmembrane transporter activity;GO:0016491//oxidoreductase activity;GO:0043169//cation binding;GO:0051536//iron-sulfur cluster binding	GO:0015992//proton transport;GO:0044710//single-organism metabolic process
MSTRG.27100	Mboat1	PREDICTED: lysophospholipid acyltransferase 1 [Notothenia coriiceps]	Metabolism;Metabolism;Metabolism	Global and overview maps;Lipid metabolism;Lipid metabolism	ko01100//Metabolic pathways;ko00561//Glycerolipid metabolism;ko00564//Glycerophospholipid metabolism	K13517;K13517;K13517	-	-	-
MSTRG.27115	--	-	-	-	-	-	-	-	-
MSTRG.27118	PCDH10	PREDICTED: protocadherin alpha-3-like [Neolamprologus brichardi]	-	-	-	-	GO:0016020//membrane	-	GO:0098742//cell-cell adhesion via plasma-membrane adhesion molecules
MSTRG.27126	--	-	-	-	-	-	-	-	-
MSTRG.27131	--	-	-	-	-	-	-	-	-
MSTRG.27150	--	PREDICTED: B-cell receptor CD22-like [Xiphophorus maculatus]	-	-	-	-	-	-	-
MSTRG.27163	--	PREDICTED: protein NLRC3-like isoform X2 [Larimichthys crocea]	-	-	-	-	-	-	-
MSTRG.27173	--	-	-	-	-	-	-	-	-
MSTRG.27175	--	hypothetical protein EH28_09182 [Larimichthys crocea]	-	-	-	-	-	-	-
MSTRG.27179	--	PREDICTED: zinc finger BED domain-containing protein 4-like [Hippocampus comes]	-	-	-	-	-	-	-
MSTRG.2720	--	-	-	-	-	-	-	-	-
MSTRG.27209	--	-	-	-	-	-	-	-	-
MSTRG.2721	--	A-kinase anchor protein 6 [Larimichthys crocea]	-	-	-	-	-	-	-
MSTRG.2723	--	-	-	-	-	-	-	-	-
MSTRG.27251	--	-	-	-	-	-	-	-	-
MSTRG.27287	--	PREDICTED: Purkinje cell protein 4-like protein 1-like [Neolamprologus brichardi]	-	-	-	-	-	-	-
MSTRG.27351	--	-	-	-	-	-	-	-	-
MSTRG.27360	--	-	-	-	-	-	-	-	-
MSTRG.27361	--	-	-	-	-	-	-	-	-
MSTRG.27364	--	-	-	-	-	-	-	-	-
MSTRG.27383	--	Ig kappa chain V-III region MOPC 63, partial [Larimichthys crocea]	-	-	-	-	-	-	-
MSTRG.27384	--	Ig kappa chain V-III region MOPC 63, partial [Larimichthys crocea]	-	-	-	-	-	-	-
MSTRG.27389	IGKV1-6	Ig kappa chain V region 3368 [Larimichthys crocea]	-	-	-	-	-	-	-
MSTRG.27395	IFI44L	PREDICTED: interferon-induced protein 44-like [Lates calcarifer]	-	-	-	-	-	-	-
MSTRG.27413	NSF	PREDICTED: vesicle-fusing ATPase-like [Neolamprologus brichardi]	Organismal Systems;Organismal Systems;Organismal Systems	Nervous system;Nervous system;Excretory system	ko04727//GABAergic synapse;ko04721//Synaptic vesicle cycle;ko04962//Vasopressin-regulated water reabsorption	K06027;K06027;K06027	-	GO:0032550//purine ribonucleoside binding	GO:0009887//organ morphogenesis;GO:0033059//cellular pigmentation;GO:0045161//neuronal ion channel clustering;GO:0048893//afferent axon development in lateral line nerve;GO:0048894//efferent axon development in a lateral line nerve;GO:0048897//myelination of lateral line nerve axons
MSTRG.27420	--	-	-	-	-	-	-	-	-
MSTRG.27427	--	-	-	-	-	-	-	-	-
MSTRG.27428	--	-	-	-	-	-	-	-	-
MSTRG.27441	IPCEF1	PREDICTED: connector enhancer of kinase suppressor of ras 3-like [Lates calcarifer]	Environmental Information Processing	Signal transduction	ko04013//MAPK signaling pathway - fly	K17536	-	-	-
MSTRG.27449	Trim25	PREDICTED: tripartite motif-containing protein 16-like [Oreochromis niloticus]	-	-	-	-	-	-	-
MSTRG.2745	--	-	-	-	-	-	-	-	-
MSTRG.27466	--	-	-	-	-	-	-	-	-
MSTRG.27487	--	-	-	-	-	-	-	-	-
MSTRG.27488	--	-	-	-	-	-	-	-	-
MSTRG.27493	CG11539	N-acetyltransferase 9 [Dicentrarchus labrax]	-	-	-	-	-	-	-
MSTRG.27498	--	PREDICTED: zinc finger protein 239-like [Lates calcarifer]	-	-	-	-	-	-	-
MSTRG.27499	--	-	-	-	-	-	-	-	-
MSTRG.27507	--	PREDICTED: zinc finger protein 239-like [Lates calcarifer]	-	-	-	-	-	-	-
MSTRG.27510	--	-	-	-	-	-	-	-	-
MSTRG.27535	--	-	-	-	-	-	-	-	-
MSTRG.27543	--	-	-	-	-	-	-	-	-
MSTRG.27555	--	-	-	-	-	-	-	-	-
MSTRG.27561	--	PREDICTED: uncharacterized protein LOC108893684 [Lates calcarifer]	-	-	-	-	-	-	-
MSTRG.27576	--	-	-	-	-	-	-	-	-
MSTRG.27582	--	-	-	-	-	-	-	-	-
MSTRG.27604	--	-	-	-	-	-	-	-	-
MSTRG.27628	--	-	-	-	-	-	-	-	-
MSTRG.27669	--	-	-	-	-	-	-	-	-
MSTRG.2769	--	-	-	-	-	-	-	-	-
MSTRG.27717	--	-	-	-	-	-	-	-	-
MSTRG.27718	--	PREDICTED: protein crumbs homolog 2-like [Paralichthys olivaceus]	Human Diseases;Environmental Information Processing;Organismal Systems;Environmental Information Processing;Organismal Systems;Organismal Systems;Organismal Systems;Organismal Systems;Human Diseases;Human Diseases	Cancers;Signal transduction;Nervous system;Signaling molecules and interaction;Nervous system;Environmental adaptation;Nervous system;Nervous system;Substance dependence;Substance dependence	ko05202//Transcriptional misregulation in cancers;ko04024//cAMP signaling pathway;ko04723//Retrograde endocannabinoid signaling;ko04080//Neuroactive ligand-receptor interaction;ko04730//Long-term depression;ko04713//Circadian entrainment;ko04724//Glutamatergic synapse;ko04728//Dopaminergic synapse;ko05031//Amphetamine addiction;ko05033//Nicotine addiction	K05199;K05199;K05199;K05199;K05199;K05199;K05199;K05199;K05199;K05199	-	-	-
MSTRG.27719	--	-	-	-	-	-	-	-	-
MSTRG.27733	--	-	-	-	-	-	-	-	-
MSTRG.27742	Hist1h3b	histone H3 type 2 [Culex quinquefasciatus]	Human Diseases;Human Diseases;Human Diseases	Cancers;Immune diseases;Substance dependence	ko05202//Transcriptional misregulation in cancers;ko05322//Systemic lupus erythematosus;ko05034//Alcoholism	K11253;K11253;K11253	GO:0043231//intracellular membrane-bounded organelle;GO:0043232//intracellular non-membrane-bounded organelle	GO:0003676//nucleic acid binding;GO:0046983//protein dimerization activity	-
MSTRG.27743	--	PREDICTED: piggyBac transposable element-derived protein 4-like [Takifugu rubripes]	-	-	-	-	-	-	-
MSTRG.27762	--	-	-	-	-	-	-	-	-
MSTRG.27779	--	PREDICTED: pyrin-like [Fundulus heteroclitus]	-	-	-	-	-	-	-
MSTRG.2779	--	PREDICTED: protein NLRC3-like isoform X1 [Lates calcarifer]	-	-	-	-	-	-	-
MSTRG.27800	--	PREDICTED: homeobox protein vent1-like [Maylandia zebra]	-	-	-	-	-	-	-
MSTRG.27805	MYH1	PREDICTED: myosin heavy chain, fast skeletal muscle-like [Lates calcarifer]	Cellular Processes;Organismal Systems;Human Diseases;Cellular Processes	Cell motility;Circulatory system;Infectious diseases;Cellular community - eukaryotes	ko04810//Regulation of actin cytoskeleton;ko04270//Vascular smooth muscle contraction;ko05132//Salmonella infection;ko04530//Tight junction	K10352;K10352;K10352;K10352	-	-	-
MSTRG.27809	--	-	-	-	-	-	-	-	-
MSTRG.27810	--	-	-	-	-	-	-	-	-
MSTRG.27828	--	PREDICTED: protein crumbs homolog 3-like [Stegastes partitus]	-	-	-	-	-	-	-
MSTRG.27852	--	-	-	-	-	-	-	-	-
MSTRG.27859	Fmo3	PREDICTED: dimethylaniline monooxygenase [N-oxide-forming] 5-like [Paralichthys olivaceus]	Metabolism	Xenobiotics biodegradation and metabolism	ko00982//Drug metabolism - cytochrome P450	K00485	GO:0031090//organelle membrane;GO:0043231//intracellular membrane-bounded organelle	GO:0000166//nucleotide binding;GO:0016709//oxidoreductase activity, acting on paired donors, with incorporation or reduction of molecular oxygen, NAD(P)H as one donor, and incorporation of one atom of oxygen	GO:0044710//single-organism metabolic process
MSTRG.27868	--	-	-	-	-	-	-	-	-
MSTRG.27888	srrt-b	PREDICTED: serrate RNA effector molecule homolog [Takifugu rubripes]	-	-	-	-	-	-	-
MSTRG.27892	--	-	-	-	-	-	-	-	-
MSTRG.27895	--	PREDICTED: zinc finger BED domain-containing protein 4-like isoform X4 [Sinocyclocheilus anshuiensis]	-	-	-	-	-	-	-
MSTRG.27896	--	PREDICTED: zinc finger BED domain-containing protein 4-like [Oreochromis niloticus]	-	-	-	-	-	-	-
MSTRG.27897	--	PREDICTED: zinc finger BED domain-containing protein 4-like [Haplochromis burtoni]	-	-	-	-	-	GO:0005515//protein binding	-
MSTRG.27918	--	-	-	-	-	-	-	-	-
MSTRG.27935	--	PREDICTED: cilia- and flagella-associated protein 54 isoform X3 [Oreochromis niloticus]	-	-	-	-	-	-	-
MSTRG.27939	--	-	-	-	-	-	-	-	-
MSTRG.27940	--	-	-	-	-	-	-	-	-
MSTRG.27941	--	-	-	-	-	-	-	-	-
MSTRG.27943	--	-	-	-	-	-	-	-	-
MSTRG.27946	--	-	-	-	-	-	-	-	-
MSTRG.27948	--	-	-	-	-	-	-	-	-
MSTRG.27950	--	-	-	-	-	-	-	-	-
MSTRG.27954	--	-	-	-	-	-	-	-	-
MSTRG.2796	--	-	-	-	-	-	-	-	-
MSTRG.27967	--	-	-	-	-	-	-	-	-
MSTRG.2797	--	ADP-ribosylation factor GTPase-activating protein 1-like [Scleropages formosus]	-	-	-	-	-	-	-
MSTRG.27976	--	kda protein in nof-fb transposable element [Lasius niger]	-	-	-	-	-	-	-
MSTRG.27978	--	-	-	-	-	-	-	-	-
MSTRG.27998	--	-	-	-	-	-	-	-	-
MSTRG.28007	--	-	-	-	-	-	-	-	-
MSTRG.28018	--	-	-	-	-	-	-	-	-
MSTRG.28029	--	-	-	-	-	-	-	-	-
MSTRG.28037	--	-	-	-	-	-	-	-	-
MSTRG.28061	--	PREDICTED: homeobox protein OTX1 B-like [Notothenia coriiceps]	Cellular Processes	Cellular community - eukaryotes	ko04550//Signaling pathways regulating pluripotency of stem cells	K09326	-	-	-
MSTRG.28068	--	-	-	-	-	-	-	-	-
MSTRG.28078	--	PREDICTED: myosin-IIIa-like [Sinocyclocheilus rhinocerous]	-	-	-	-	-	-	-
MSTRG.28101	--	PREDICTED: dysbindin-A-like [Lates calcarifer]	-	-	-	-	-	-	-
MSTRG.28111	--	-	-	-	-	-	-	-	-
MSTRG.2813	--	-	-	-	-	-	-	-	-
MSTRG.28160	--	-	-	-	-	-	-	-	-
MSTRG.28169	--	grass carp reovirus (GCRV)-induced gene 2i [Danio rerio]	-	-	-	-	-	-	GO:0002252//immune effector process
MSTRG.28193	--	-	-	-	-	-	-	-	-
MSTRG.28210	--	-	-	-	-	-	-	-	-
MSTRG.28235	--	PREDICTED: opsin-5-like [Stegastes partitus]	-	-	-	-	GO:0031224//intrinsic component of membrane	GO:0004888//transmembrane signaling receptor activity	GO:0006464//cellular protein modification process;GO:0007166//cell surface receptor signaling pathway;GO:0050953//sensory perception of light stimulus
MSTRG.28236	btd	PREDICTED: biotinidase [Notothenia coriiceps]	Metabolism;Organismal Systems;Metabolism	Global and overview maps;Digestive system;Metabolism of cofactors and vitamins	ko01100//Metabolic pathways;ko04977//Vitamin digestion and absorption;ko00780//Biotin metabolism	K01435;K01435;K01435	-	GO:0016810//hydrolase activity, acting on carbon-nitrogen (but not peptide) bonds	-
MSTRG.28237	DMAC1	PREDICTED: transmembrane protein 261-like [Neolamprologus brichardi]	-	-	-	-	-	-	-
MSTRG.28248	--	Chromobox protein-like 7 [Exaiptasia pallida]	-	-	-	-	-	GO:0046914//transition metal ion binding	GO:0006259//DNA metabolic process
MSTRG.28249	KIAA2012	Nance-Horan syndrome protein [Larimichthys crocea]	-	-	-	-	-	-	-
MSTRG.28266	GLG1	PREDICTED: uncharacterized protein K02A2.6-like [Pygocentrus nattereri]	-	-	-	-	-	-	-
MSTRG.28267	--	lambda-recombinase-like protein, partial [Tetraodon nigroviridis]	-	-	-	-	-	-	-
MSTRG.28272	--	PREDICTED: zinc finger BED domain-containing protein 1-like [Latimeria chalumnae]	-	-	-	-	-	-	-
MSTRG.28276	--	-	-	-	-	-	-	-	-
MSTRG.28285	--	PREDICTED: sentrin-specific protease 1 [Oreochromis niloticus]	-	-	-	-	-	-	-
MSTRG.28286	--	PREDICTED: RNA-directed DNA polymerase from mobile element jockey-like [Austrofundulus limnaeus]	-	-	-	-	-	-	-
MSTRG.28294	--	-	-	-	-	-	-	-	-
MSTRG.28301	--	-	-	-	-	-	-	-	-
MSTRG.28308	--	PREDICTED: uncharacterized protein LOC108887449 isoform X3 [Lates calcarifer]	-	-	-	-	-	-	-
MSTRG.2831	--	PREDICTED: cornifelin homolog [Oreochromis niloticus]	-	-	-	-	-	-	-
MSTRG.28313	--	-	-	-	-	-	-	-	-
MSTRG.28320	--	PREDICTED: uncharacterized protein LOC106676632 [Maylandia zebra]	-	-	-	-	-	-	-
MSTRG.28321	--	-	-	-	-	-	-	-	-
MSTRG.28322	--	PREDICTED: fibroblast growth factor receptor 3-like isoform X2 [Pundamilia nyererei]	-	-	-	-	-	-	-
MSTRG.28353	--	PREDICTED: CBL-interacting protein kinase 4-like [Danio rerio]	-	-	-	-	GO:0031224//intrinsic component of membrane	GO:0001637//G-protein coupled chemoattractant receptor activity	GO:0019221//cytokine-mediated signaling pathway
MSTRG.2838	--	PREDICTED: mucin-21-like [Lates calcarifer]	-	-	-	-	-	-	-
MSTRG.28382	--	-	-	-	-	-	-	-	-
MSTRG.2841	--	hypothetical protein EH28_21382 [Larimichthys crocea]	-	-	-	-	-	-	-
MSTRG.28433	--	-	-	-	-	-	-	-	-
MSTRG.28452	--	PREDICTED: uncharacterized protein LOC101463786 [Maylandia zebra]	-	-	-	-	-	-	-
MSTRG.28464	--	-	-	-	-	-	-	-	-
MSTRG.28470	--	PREDICTED: uncharacterized protein LOC106632981, partial [Haplochromis burtoni]	-	-	-	-	-	-	-
MSTRG.28473	--	immunoglobulin heavy chain, partial [Siniperca chuatsi]	-	-	-	-	-	-	-
MSTRG.28493	--	-	-	-	-	-	-	-	-
MSTRG.28516	Vmn2r1	PREDICTED: extracellular calcium-sensing receptor-like [Paralichthys olivaceus]	Organismal Systems;Organismal Systems	Immune system;Endocrine system	ko04621//NOD-like receptor signaling pathway;ko04928//Parathyroid hormone synthesis, secretion and action	K04612;K04612	-	-	-
MSTRG.28522	--	PREDICTED: uncharacterized protein LOC106674644 isoform X2 [Maylandia zebra]	-	-	-	-	-	-	-
MSTRG.28523	--	PREDICTED: uncharacterized protein LOC109084159 [Cyprinus carpio]	-	-	-	-	-	-	-
MSTRG.28540	--	PREDICTED: LOW QUALITY PROTEIN: protein NLRC3-like [Lates calcarifer]	-	-	-	-	-	-	-
MSTRG.28555	--	-	-	-	-	-	-	-	-
MSTRG.28556	--	ADAMTS-like protein 2 [Larimichthys crocea]	-	-	-	-	-	-	-
MSTRG.28578	--	PREDICTED: tapasin-related protein-like [Lates calcarifer]	-	-	-	-	-	-	-
MSTRG.28624	--	-	-	-	-	-	-	-	-
MSTRG.28625	--	-	-	-	-	-	-	-	-
MSTRG.28630	--	-	-	-	-	-	-	-	-
MSTRG.28631	--	-	-	-	-	-	-	-	-
MSTRG.28648	--	-	-	-	-	-	-	-	-
MSTRG.28673	--	-	-	-	-	-	-	-	-
MSTRG.28675	--	-	-	-	-	-	-	-	-
MSTRG.28686	--	-	-	-	-	-	-	-	-
MSTRG.28691	--	-	-	-	-	-	-	-	-
MSTRG.28707	--	PREDICTED: coxsackievirus and adenovirus receptor homolog isoform X3 [Lates calcarifer]	Environmental Information Processing	Signaling molecules and interaction	ko04514//Cell adhesion molecules (CAMs)	K06745	-	-	-
MSTRG.28713	--	-	-	-	-	-	-	-	-
MSTRG.28732	--	-	-	-	-	-	-	-	-
MSTRG.28741	--	PREDICTED: apoptosis-associated speck-like protein containing a CARD isoform X2 [Oreochromis niloticus]	Organismal Systems;Human Diseases;Cellular Processes;Human Diseases;Human Diseases;Organismal Systems;Organismal Systems;Human Diseases	Immune system;Infectious diseases;Cell growth and death;Infectious diseases;Infectious diseases;Immune system;Immune system;Infectious diseases	ko04621//NOD-like receptor signaling pathway;ko05164//Influenza A;ko04217//Necroptosis;ko05132//Salmonella infection;ko05134//Legionellosis;ko04625//C-type lectin receptor signaling pathway;ko04623//Cytosolic DNA-sensing pathway;ko05133//Pertussis	K12799;K12799;K12799;K12799;K12799;K12799;K12799;K12799	-	-	-
MSTRG.28746	rtn4ip1	PREDICTED: reticulon-4-interacting protein 1, mitochondrial [Lates calcarifer]	-	-	-	-	-	GO:0003824//catalytic activity	GO:0044710//single-organism metabolic process
MSTRG.28754	--	-	-	-	-	-	-	-	-
MSTRG.28766	--	PREDICTED: zinc finger protein 2 homolog isoform X2 [Oreochromis niloticus]	-	-	-	-	-	-	-
MSTRG.28768	--	PREDICTED: zinc finger protein 250-like [Lates calcarifer]	-	-	-	-	-	-	-
MSTRG.2877	--	-	-	-	-	-	-	-	-
MSTRG.28770	--	PREDICTED: zinc finger protein 250-like [Lates calcarifer]	-	-	-	-	-	-	-
MSTRG.28778	--	-	-	-	-	-	-	-	-
MSTRG.28779	--	-	-	-	-	-	-	-	-
MSTRG.28782	--	PREDICTED: coiled-coil domain-containing protein 106-like [Cyprinus carpio]	-	-	-	-	-	-	-
MSTRG.28783	--	PREDICTED: coiled-coil domain-containing protein 106 isoform X2 [Danio rerio]	-	-	-	-	-	-	-
MSTRG.28784	--	PREDICTED: uncharacterized protein LOC106522257 [Austrofundulus limnaeus]	-	-	-	-	-	-	-
MSTRG.288	--	-	-	-	-	-	-	-	-
MSTRG.28801	Sult3a1	PREDICTED: amine sulfotransferase-like [Larimichthys crocea]	-	-	-	-	-	-	-
MSTRG.28814	--	PREDICTED: ICOS ligand-like [Neolamprologus brichardi]	-	-	-	-	-	-	-
MSTRG.28819	--	PREDICTED: sialoadhesin isoform X2 [Oreochromis niloticus]	-	-	-	-	-	-	-
MSTRG.28825	--	NACHT, LRR and PYD domains-containing protein 12 [Larimichthys crocea]	-	-	-	-	-	-	-
MSTRG.28857	--	-	-	-	-	-	-	-	-
MSTRG.28866	--	-	-	-	-	-	-	-	-
MSTRG.28870	--	PREDICTED: uncharacterized protein LOC109103436 [Cyprinus carpio]	-	-	-	-	-	-	-
MSTRG.28882	--	PREDICTED: ubiquitin carboxyl-terminal hydrolase 47-like isoform X1 [Maylandia zebra]	-	-	-	-	-	-	-
MSTRG.289	SYNPO	PREDICTED: LOW QUALITY PROTEIN: synaptopodin [Lates calcarifer]	Cellular Processes	Cellular community - eukaryotes	ko04530//Tight junction	K21112	-	-	-
MSTRG.28900	--	-	-	-	-	-	-	-	-
MSTRG.28904	--	PREDICTED: uncharacterized protein LOC109078524 [Cyprinus carpio]	-	-	-	-	-	-	-
MSTRG.28906	--	-	-	-	-	-	-	-	-
MSTRG.28921	--	PREDICTED: vitellogenin-1-like [Kryptolebias marmoratus]	-	-	-	-	-	-	-
MSTRG.28925	--	-	-	-	-	-	-	-	-
MSTRG.28947	--	-	-	-	-	-	-	-	-
MSTRG.28956	--	PREDICTED: piggyBac transposable element-derived protein 3 [Danio rerio]	-	-	-	-	-	-	-
MSTRG.28957	--	PREDICTED: piggyBac transposable element-derived protein 3-like [Oreochromis niloticus]	Organismal Systems	Sensory system	ko04740//Olfactory transduction	K04257	-	-	-
MSTRG.28965	--	PREDICTED: RNA-directed DNA polymerase from mobile element jockey-like [Oryzias latipes]	-	-	-	-	-	-	-
MSTRG.28968	--	-	-	-	-	-	-	-	-
MSTRG.28970	--	-	-	-	-	-	-	-	-
MSTRG.28972	--	-	-	-	-	-	-	-	-
MSTRG.28979	Dscam	PREDICTED: Down syndrome cell adhesion molecule homolog [Nothobranchius furzeri]	-	-	-	-	-	-	-
MSTRG.28984	--	PREDICTED: UPF0392 protein F13G3.3-like [Nothobranchius furzeri]	-	-	-	-	-	-	-
MSTRG.28999	--	PREDICTED: coxsackievirus and adenovirus receptor homolog isoform X3 [Lates calcarifer]	Environmental Information Processing	Signaling molecules and interaction	ko04514//Cell adhesion molecules (CAMs)	K06745	-	-	-
MSTRG.29017	--	PREDICTED: kinesin-like protein KIF11 isoform X1 [Lates calcarifer]	-	-	-	-	GO:0005875//microtubule associated complex	GO:0003774//motor activity;GO:0015631//tubulin binding;GO:0032550//purine ribonucleoside binding	GO:0007017//microtubule-based process
MSTRG.29018	kif11-a	PREDICTED: kinesin-like protein KIF11 [Oreochromis niloticus]	-	-	-	-	GO:0005875//microtubule associated complex	GO:0003774//motor activity;GO:0015631//tubulin binding;GO:0032550//purine ribonucleoside binding	GO:0007017//microtubule-based process
MSTRG.29024	MAT1A	PREDICTED: S-adenosylmethionine synthase-like isoform X3 [Kryptolebias marmoratus]	Metabolism;Metabolism;Metabolism	Global and overview maps;Global and overview maps;Amino acid metabolism	ko01100//Metabolic pathways;ko01230//Biosynthesis of amino acids;ko00270//Cysteine and methionine metabolism	K00789;K00789;K00789	-	GO:0032550//purine ribonucleoside binding	GO:0009108//coenzyme biosynthetic process
MSTRG.29030	--	-	-	-	-	-	-	-	-
MSTRG.29049	--	PREDICTED: uncharacterized protein LOC108887474 isoform X5 [Lates calcarifer]	-	-	-	-	-	-	-
MSTRG.2906	--	PREDICTED: golgin subfamily A member 6-like protein 22 [Lates calcarifer]	-	-	-	-	-	-	-
MSTRG.29060	--	PREDICTED: interferon-induced very large GTPase 1-like [Lates calcarifer]	-	-	-	-	-	-	-
MSTRG.29062	GVINP1	PREDICTED: interferon-induced very large GTPase 1-like isoform X2 [Larimichthys crocea]	-	-	-	-	-	-	-
MSTRG.29063	--	PREDICTED: interferon-induced very large GTPase 1-like [Lates calcarifer]	-	-	-	-	-	-	-
MSTRG.29067	--	PREDICTED: general transcription factor II-I repeat domain-containing protein 2A-like [Xenopus tropicalis]	-	-	-	-	-	-	-
MSTRG.29068	--	Retrovirus-related Pol polyprotein from transposon 412 [Larimichthys crocea]	-	-	-	-	-	-	-
MSTRG.29069	--	-	-	-	-	-	-	-	-
MSTRG.29074	--	PREDICTED: retrotransposon-like protein 1 [Poecilia latipinna]	-	-	-	-	-	-	-
MSTRG.29089	--	PREDICTED: sialic acid-binding Ig-like lectin 14 [Lates calcarifer]	-	-	-	-	-	-	-
MSTRG.29092	C3	complement component c3 [Sparus aurata]	Human Diseases;Human Diseases;Cellular Processes;Human Diseases;Human Diseases;Human Diseases;Human Diseases;Human Diseases;Organismal Systems;Human Diseases;Human Diseases;Human Diseases	Cancers;Infectious diseases;Transport and catabolism;Infectious diseases;Immune diseases;Infectious diseases;Infectious diseases;Infectious diseases;Immune system;Infectious diseases;Infectious diseases;Infectious diseases	ko05203//Viral carcinogenesis;ko05152//Tuberculosis;ko04145//Phagosome;ko05150//Staphylococcus aureus infection;ko05322//Systemic lupus erythematosus;ko05168//Herpes simplex infection;ko05140//Leishmaniasis;ko05167//Kaposi sarcoma-associated herpesvirus infection;ko04610//Complement and coagulation cascades;ko05134//Legionellosis;ko05142//Chagas disease (American trypanosomiasis);ko05133//Pertuss…	K03990;K03990;K03990;K03990;K03990;K03990;K03990;K03990;K03990;K03990;K03990;K03990	-	-	-
MSTRG.29097	IGHV4-30-2	immunoglobulin mu heavy chain [Epinephelus coioides]	Environmental Information Processing;Human Diseases;Human Diseases;Cellular Processes;Organismal Systems;Human Diseases;Human Diseases;Human Diseases;Human Diseases;Human Diseases;Human Diseases;Environmental Information Processing;Environmental Information Processing;Organismal Systems;Human Diseases;Human Diseases;Human Diseases;Human Diseases;Human Diseases;Environmental Information Processing…	Signal transduction;Infectious diseases;Infectious diseases;Transport and catabolism;Immune system;Cancers;Infectious diseases;Infectious diseases;Immune diseases;Cardiovascular diseases;Immune diseases;Signal transduction;Signal transduction;Immune system;Immune diseases;Immune diseases;Infectious diseases;Immune diseases;Infectious diseases;Signal transduction;Immune system;Infectious diseases;…	ko04151//PI3K-Akt signaling pathway;ko05152//Tuberculosis;ko05162//Measles;ko04145//Phagosome;ko04640//Hematopoietic cell lineage;ko05202//Transcriptional misregulation in cancers;ko05150//Staphylococcus aureus infection;ko05169//Epstein-Barr virus infection;ko05322//Systemic lupus erythematosus;ko05416//Viral myocarditis;ko05323//Rheumatoid arthritis;ko04020//Calcium signaling pathway;ko04064//N…	K06856;K06856;K06856;K06856;K06856;K06856;K06856;K06856;K06856;K06856;K06856;K06856;K06856;K06856;K06856;K06856;K06856;K06856;K06856;K06856;K06856;K06856;K06856;K06856;K06856;K06856;K06856	-	-	-
MSTRG.29101	--	-	-	-	-	-	-	-	-
MSTRG.29104	--	PREDICTED: cell wall protein DAN4-like, partial [Oryzias latipes]	-	-	-	-	-	-	-
MSTRG.29126	--	-	-	-	-	-	-	-	-
MSTRG.29127	--	-	-	-	-	-	-	-	-
MSTRG.29135	--	-	-	-	-	-	-	-	-
MSTRG.29147	--	PREDICTED: meprin A subunit beta-like [Maylandia zebra]	-	-	-	-	-	-	-
MSTRG.29148	--	PREDICTED: meprin A subunit beta-like [Maylandia zebra]	-	-	-	-	-	-	-
MSTRG.2916	GIN1	PREDICTED: gypsy retrotransposon integrase-like protein 1-like [Neolamprologus brichardi]	-	-	-	-	-	-	GO:0006259//DNA metabolic process
MSTRG.29163	--	PREDICTED: G2/M phase-specific E3 ubiquitin-protein ligase-like [Oreochromis niloticus]	-	-	-	-	-	-	-
MSTRG.29173	--	-	-	-	-	-	-	-	-
MSTRG.29174	Dpys	PREDICTED: dihydropyrimidinase [Oreochromis niloticus]	Metabolism;Metabolism;Metabolism;Metabolism;Metabolism	Global and overview maps;Xenobiotics biodegradation and metabolism;Nucleotide metabolism;Metabolism of other amino acids;Metabolism of cofactors and vitamins	ko01100//Metabolic pathways;ko00983//Drug metabolism - other enzymes;ko00240//Pyrimidine metabolism;ko00410//beta-Alanine metabolism;ko00770//Pantothenate and CoA biosynthesis	K01464;K01464;K01464;K01464;K01464	-	GO:0016810//hydrolase activity, acting on carbon-nitrogen (but not peptide) bonds	GO:0006206//pyrimidine nucleobase metabolic process
MSTRG.29176	--	-	-	-	-	-	-	-	-
MSTRG.29177	Tf2-12	PREDICTED: retrotransposon-like protein 1 [Oryzias latipes]	-	-	-	-	-	-	GO:0007165//signal transduction
MSTRG.29184	--	PREDICTED: B-cell receptor CD22-like, partial [Notothenia coriiceps]	Environmental Information Processing;Organismal Systems;Organismal Systems	Signaling molecules and interaction;Immune system;Immune system	ko04514//Cell adhesion molecules (CAMs);ko04640//Hematopoietic cell lineage;ko04662//B cell receptor signaling pathway	K06467;K06467;K06467	-	-	-
MSTRG.29192	--	PREDICTED: uncharacterized protein LOC105015351 [Esox lucius]	-	-	-	-	-	-	-
MSTRG.29193	--	PREDICTED: class I histocompatibility antigen, F10 alpha chain-like [Lates calcarifer]	-	-	-	-	-	-	-
MSTRG.29197	COL6A3	PREDICTED: collagen alpha-3(VI) chain [Paralichthys olivaceus]	Human Diseases;Environmental Information Processing;Cellular Processes;Environmental Information Processing;Organismal Systems	Infectious diseases;Signal transduction;Cellular community - eukaryotes;Signaling molecules and interaction;Digestive system	ko05165//Human papillomavirus infection;ko04151//PI3K-Akt signaling pathway;ko04510//Focal adhesion;ko04512//ECM-receptor interaction;ko04974//Protein digestion and absorption	K06238;K06238;K06238;K06238;K06238	-	-	-
MSTRG.29202	--	Disks large [Larimichthys crocea]	-	-	-	-	-	-	-
MSTRG.29207	--	PREDICTED: uncharacterized protein LOC106675313 [Maylandia zebra]	-	-	-	-	-	-	-
MSTRG.29208	--	-	-	-	-	-	-	-	-
MSTRG.29209	--	-	-	-	-	-	-	-	-
MSTRG.29214	--	PREDICTED: coxsackievirus and adenovirus receptor homolog isoform X3 [Lates calcarifer]	-	-	-	-	-	-	-
MSTRG.29215	--	Apolipoprotein L3 [Larimichthys crocea]	Human Diseases	Infectious diseases	ko05143//African trypanosomiasis	K14480	-	-	-
MSTRG.29219	--	PREDICTED: integumentary mucin C.1-like, partial [Kryptolebias marmoratus]	-	-	-	-	-	-	-
MSTRG.29220	--	PREDICTED: mucin-17-like isoform X2 [Hippocampus comes]	-	-	-	-	-	-	-
MSTRG.29221	--	-	-	-	-	-	-	-	-
MSTRG.29222	Mrc2	C-type lectin 4, partial [Perca flavescens]	-	-	-	-	-	-	-
MSTRG.29226	--	-	-	-	-	-	-	-	-
MSTRG.29231	FBXO25	PREDICTED: F-box only protein 25 isoform X2 [Poecilia latipinna]	Environmental Information Processing	Signal transduction	ko04068//FoxO signaling pathway	K10305	-	-	-
MSTRG.29244	--	-	-	-	-	-	-	-	-
MSTRG.29245	--	PREDICTED: protein NYNRIN-like [Larimichthys crocea]	-	-	-	-	-	-	-
MSTRG.29246	--	-	-	-	-	-	-	-	-
MSTRG.29257	--	Immunoglobulin lambda-like polypeptide 5, partial [Larimichthys crocea]	-	-	-	-	-	-	-
MSTRG.29263	--	PREDICTED: syncytin-2-like [Homo sapiens]	-	-	-	-	-	-	-
MSTRG.29273	--	-	-	-	-	-	-	-	-
MSTRG.29277	--	-	-	-	-	-	-	-	-
MSTRG.29288	ANKRD26	PREDICTED: ankyrin repeat domain-containing protein 26 [Stegastes partitus]	-	-	-	-	-	-	-
MSTRG.29289	--	Major histocompatibility complex class I-related protein [Larimichthys crocea]	Environmental Information Processing;Human Diseases;Human Diseases;Cellular Processes;Human Diseases;Human Diseases;Human Diseases;Cellular Processes;Human Diseases;Human Diseases;Human Diseases;Human Diseases;Organismal Systems;Cellular Processes;Human Diseases;Human Diseases;Human Diseases;Organismal Systems	Signaling molecules and interaction;Infectious diseases;Cancers;Transport and catabolism;Infectious diseases;Infectious diseases;Cardiovascular diseases;Transport and catabolism;Infectious diseases;Immune diseases;Immune diseases;Infectious diseases;Immune system;Cell growth and death;Endocrine and metabolic diseases;Immune diseases;Infectious diseases;Immune system	ko04514//Cell adhesion molecules (CAMs);ko05165//Human papillomavirus infection;ko05203//Viral carcinogenesis;ko04145//Phagosome;ko05166//HTLV-I infection;ko05169//Epstein-Barr virus infection;ko05416//Viral myocarditis;ko04144//Endocytosis;ko05168//Herpes simplex infection;ko05320//Autoimmune thyroid disease;ko05330//Allograft rejection;ko05167//Kaposi sarcoma-associated herpesvirus infection;ko…	K06751;K06751;K06751;K06751;K06751;K06751;K06751;K06751;K06751;K06751;K06751;K06751;K06751;K06751;K06751;K06751;K06751;K06751	-	-	-
MSTRG.29291	--	-	-	-	-	-	-	-	-
MSTRG.29297	IGHV2-26	Ig heavy chain V-III region HIL [Larimichthys crocea]	-	-	-	-	-	-	-
MSTRG.29300	--	PREDICTED: signaling lymphocytic activation molecule-like isoform X2 [Larimichthys crocea]	-	-	-	-	-	-	-
MSTRG.29305	--	PREDICTED: keratin-associated protein 5-9 [Notothenia coriiceps]	-	-	-	-	-	-	-
MSTRG.29306	--	-	-	-	-	-	-	-	-
MSTRG.29310	--	-	-	-	-	-	-	-	-
MSTRG.29315	--	PREDICTED: zinc finger protein 664-like [Lates calcarifer]	-	-	-	-	-	-	-
MSTRG.29318	TNXB	PREDICTED: tenascin-like isoform X2 [Larimichthys crocea]	Human Diseases;Environmental Information Processing;Human Diseases;Cellular Processes;Environmental Information Processing	Infectious diseases;Signal transduction;Cancers;Cellular community - eukaryotes;Signaling molecules and interaction	ko05165//Human papillomavirus infection;ko04151//PI3K-Akt signaling pathway;ko05206//MicroRNAs in cancer;ko04510//Focal adhesion;ko04512//ECM-receptor interaction	K06252;K06252;K06252;K06252;K06252	-	-	-
MSTRG.29325	IGKV4-1	Ig kappa chain V-IV region [Larimichthys crocea]	-	-	-	-	-	-	-
MSTRG.29326	--	Ig kappa chain V-IV region B17 [Larimichthys crocea]	-	-	-	-	-	-	-
MSTRG.29327	--	-	-	-	-	-	-	-	-
MSTRG.29328	--	MHC class II antigen [Monopterus albus]	Environmental Information Processing;Human Diseases;Human Diseases;Organismal Systems;Cellular Processes;Organismal Systems;Organismal Systems;Human Diseases;Human Diseases;Human Diseases;Human Diseases;Human Diseases;Human Diseases;Human Diseases;Human Diseases;Organismal Systems;Human Diseases;Human Diseases;Human Diseases;Human Diseases;Organismal Systems;Human Diseases;Human Diseases;Human Di…	Signaling molecules and interaction;Infectious diseases;Infectious diseases;Immune system;Transport and catabolism;Immune system;Immune system;Infectious diseases;Infectious diseases;Infectious diseases;Immune diseases;Cardiovascular diseases;Immune diseases;Infectious diseases;Immune diseases;Immune system;Immune diseases;Immune diseases;Infectious diseases;Immune diseases;Immune system;Endocrin…	ko04514//Cell adhesion molecules (CAMs);ko05152//Tuberculosis;ko05164//Influenza A;ko04659//Th17 cell differentiation;ko04145//Phagosome;ko04640//Hematopoietic cell lineage;ko04658//Th1 and Th2 cell differentiation;ko05150//Staphylococcus aureus infection;ko05166//HTLV-I infection;ko05169//Epstein-Barr virus infection;ko05322//Systemic lupus erythematosus;ko05416//Viral myocarditis;ko05323//Rheum…	K06752;K06752;K06752;K06752;K06752;K06752;K06752;K06752;K06752;K06752;K06752;K06752;K06752;K06752;K06752;K06752;K06752;K06752;K06752;K06752;K06752;K06752;K06752;K06752	-	-	-
MSTRG.29331	IGHV3-48	immunoglobulin mu/tau heavy chain, partial [Thunnus orientalis]	Environmental Information Processing;Human Diseases;Human Diseases;Cellular Processes;Organismal Systems;Human Diseases;Human Diseases;Human Diseases;Human Diseases;Human Diseases;Human Diseases;Environmental Information Processing;Environmental Information Processing;Organismal Systems;Human Diseases;Human Diseases;Human Diseases;Human Diseases;Human Diseases;Environmental Information Processing…	Signal transduction;Infectious diseases;Infectious diseases;Transport and catabolism;Immune system;Cancers;Infectious diseases;Infectious diseases;Immune diseases;Cardiovascular diseases;Immune diseases;Signal transduction;Signal transduction;Immune system;Immune diseases;Immune diseases;Infectious diseases;Immune diseases;Infectious diseases;Signal transduction;Immune system;Infectious diseases;…	ko04151//PI3K-Akt signaling pathway;ko05152//Tuberculosis;ko05162//Measles;ko04145//Phagosome;ko04640//Hematopoietic cell lineage;ko05202//Transcriptional misregulation in cancers;ko05150//Staphylococcus aureus infection;ko05169//Epstein-Barr virus infection;ko05322//Systemic lupus erythematosus;ko05416//Viral myocarditis;ko05323//Rheumatoid arthritis;ko04020//Calcium signaling pathway;ko04064//N…	K06856;K06856;K06856;K06856;K06856;K06856;K06856;K06856;K06856;K06856;K06856;K06856;K06856;K06856;K06856;K06856;K06856;K06856;K06856;K06856;K06856;K06856;K06856;K06856;K06856;K06856;K06856	-	-	-
MSTRG.29336	samhd1	PREDICTED: deoxynucleoside triphosphate triphosphohydrolase SAMHD1-like [Stegastes partitus]	-	-	-	-	-	-	-
MSTRG.29337	--	-	-	-	-	-	-	-	-
MSTRG.29340	btd	PREDICTED: piggyBac transposable element-derived protein 2-like [Fundulus heteroclitus]	-	-	-	-	-	-	-
MSTRG.29341	Alkbh7	PREDICTED: alpha-ketoglutarate-dependent dioxygenase alkB homolog 7, mitochondrial [Lates calcarifer]	-	-	-	-	-	-	-
MSTRG.29344	KCNMA1	PREDICTED: calcium-activated potassium channel subunit alpha-1-like, partial [Phaethon lepturus]	Organismal Systems;Environmental Information Processing;Organismal Systems;Organismal Systems;Organismal Systems;Organismal Systems	Circulatory system;Signal transduction;Endocrine system;Digestive system;Digestive system;Endocrine system	ko04270//Vascular smooth muscle contraction;ko04022//cGMP - PKG signaling pathway;ko04924//Renin secretion;ko04972//Pancreatic secretion;ko04970//Salivary secretion;ko04911//Insulin secretion	K04936;K04936;K04936;K04936;K04936;K04936	-	-	-
MSTRG.29347	--	PREDICTED: tapasin [Notothenia coriiceps]	-	-	-	-	-	-	-
MSTRG.29349	--	PREDICTED: CMRF35-like molecule 8 isoform X2 [Notothenia coriiceps]	-	-	-	-	-	-	-
MSTRG.29353	--	Ig mu chain C region membrane-bound form [Larimichthys crocea]	-	-	-	-	-	-	-
MSTRG.29357	--	PREDICTED: galactose-specific lectin nattectin-like [Austrofundulus limnaeus]	-	-	-	-	-	-	-
MSTRG.29364	Wdr41	PREDICTED: WD repeat-containing protein 41 [Larimichthys crocea]	-	-	-	-	-	-	-
MSTRG.29369	--	PREDICTED: succinate dehydrogenase assembly factor 4, mitochondrial [Lates calcarifer]	-	-	-	-	-	-	-
MSTRG.29371	IGF1R	PREDICTED: insulin-like growth factor 1 receptor [Notothenia coriiceps]	Environmental Information Processing;Human Diseases;Human Diseases;Environmental Information Processing;Environmental Information Processing;Cellular Processes;Environmental Information Processing;Cellular Processes;Cellular Processes;Human Diseases;Human Diseases;Cellular Processes;Cellular Processes;Human Diseases;Human Diseases;Environmental Information Processing;Environmental Information Pro…	Signal transduction;Cancers;Cancers;Signal transduction;Signal transduction;Transport and catabolism;Signal transduction;Cellular community - eukaryotes;Cellular community - eukaryotes;Cancers;Cancers;Transport and catabolism;Cellular community - eukaryotes;Cancers;Cancers;Signal transduction;Signal transduction;Signal transduction;Nervous system;Endocrine system;Drug resistance;Aging;Cancers;Can…	ko04151//PI3K-Akt signaling pathway;ko05200//Pathways in cancer;ko05202//Transcriptional misregulation in cancers;ko04014//Ras signaling pathway;ko04010//MAPK signaling pathway;ko04144//Endocytosis;ko04015//Rap1 signaling pathway;ko04510//Focal adhesion;ko04520//Adherens junction;ko05215//Prostate cancer;ko05205//Proteoglycans in cancer;ko04140//Autophagy - animal;ko04550//Signaling pathways regu…	K05087;K05087;K05087;K05087;K05087;K05087;K05087;K05087;K05087;K05087;K05087;K05087;K05087;K05087;K05087;K05087;K05087;K05087;K05087;K05087;K05087;K05087;K05087;K05087;K05087;K05087;K05087;K05087;K05087	-	-	-
MSTRG.29372	--	-	-	-	-	-	-	-	-
MSTRG.29376	--	-	-	-	-	-	-	-	-
MSTRG.2938	--	-	-	-	-	-	-	-	-
MSTRG.29380	--	PREDICTED: mucin-2-like, partial [Nothobranchius furzeri]	-	-	-	-	-	-	-
MSTRG.29388	Tapt1	PREDICTED: transmembrane anterior posterior transformation protein 1 homolog isoform X5 [Homo sapiens]	-	-	-	-	GO:0031224//intrinsic component of membrane	GO:0004930//G-protein coupled receptor activity	GO:0001501//skeletal system development;GO:0007166//cell surface receptor signaling pathway;GO:0043009//chordate embryonic development
MSTRG.29392	--	-	-	-	-	-	-	-	-
MSTRG.29393	--	hypothetical protein EH28_04060 [Larimichthys crocea]	-	-	-	-	-	-	-
MSTRG.29397	--	PREDICTED: obscurin-like [Stegastes partitus]	Human Diseases;Human Diseases;Environmental Information Processing	Infectious diseases;Cancers;Signaling molecules and interaction	ko05161//Hepatitis B;ko05205//Proteoglycans in cancer;ko04512//ECM-receptor interaction	K06255;K06255;K06255	-	-	-
MSTRG.29401	--	-	-	-	-	-	-	-	-
MSTRG.29404	CLEC17A	PREDICTED: C-type lectin domain family 4 member M-like [Neolamprologus brichardi]	-	-	-	-	-	-	-
MSTRG.29405	--	PREDICTED: lymphocyte function-associated antigen 3-like [Paralichthys olivaceus]	-	-	-	-	-	-	-
MSTRG.29407	--	PREDICTED: programmed cell death 1 ligand 1-like [Poecilia reticulata]	Environmental Information Processing	Signaling molecules and interaction	ko04514//Cell adhesion molecules (CAMs)	K06745	-	-	-
MSTRG.29418	--	PREDICTED: nuclear GTPase SLIP-GC-like, partial [Neolamprologus brichardi]	-	-	-	-	-	-	-
MSTRG.29425	--	-	-	-	-	-	-	-	-
MSTRG.29427	--	PREDICTED: uncharacterized protein LOC109199614 [Oreochromis niloticus]	-	-	-	-	-	-	-
MSTRG.29428	--	PREDICTED: low affinity immunoglobulin gamma Fc region receptor III-like [Oreochromis niloticus]	-	-	-	-	-	-	-
MSTRG.29435	--	PREDICTED: uncharacterized protein LOC108893684 [Lates calcarifer]	-	-	-	-	-	-	-
MSTRG.29436	--	-	-	-	-	-	-	-	-
MSTRG.29447	--	-	-	-	-	-	-	-	-
MSTRG.29449	--	PREDICTED: immunoglobulin iota chain-like [Cyprinodon variegatus]	-	-	-	-	-	-	-
MSTRG.29453	--	-	-	-	-	-	-	-	-
MSTRG.29459	--	PREDICTED: adenylate cyclase type 2-like [Poecilia latipinna]	-	-	-	-	-	-	-
MSTRG.29460	--	Transposon Ty3-I Gag-Pol polyprotein [Larimichthys crocea]	-	-	-	-	-	-	-
MSTRG.29466	--	PREDICTED: zinc finger protein 35-like [Lates calcarifer]	-	-	-	-	-	-	-
MSTRG.29475	--	-	-	-	-	-	-	-	-
MSTRG.29477	BTN3A3	PREDICTED: NACHT, LRR and PYD domains-containing protein 12-like [Maylandia zebra]	-	-	-	-	-	GO:0032550//purine ribonucleoside binding	-
MSTRG.29485	Tnik	PREDICTED: mitogen-activated protein kinase kinase kinase kinase 4-like, partial [Cyprinodon variegatus]	Environmental Information Processing	Signal transduction	ko04010//MAPK signaling pathway	K04407	-	-	-
MSTRG.29493	--	PREDICTED: butyrophilin subfamily 2 member A2-like [Neolamprologus brichardi]	Environmental Information Processing	Signaling molecules and interaction	ko04514//Cell adhesion molecules (CAMs)	K06745	-	-	-
MSTRG.29496	IGHV4-59	immunoglobulin mu heavy chain, partial [Thunnus orientalis]	-	-	-	-	-	-	-
MSTRG.29510	--	PREDICTED: mitochondrial inner membrane protein OXA1L [Lates calcarifer]	Genetic Information Processing	Folding, sorting and degradation	ko03060//Protein export	K03217	-	-	-
MSTRG.29514	--	PREDICTED: signaling lymphocytic activation molecule-like isoform X2 [Larimichthys crocea]	-	-	-	-	-	-	-
MSTRG.29515	Nuggc	PREDICTED: nuclear GTPase SLIP-GC-like, partial [Notothenia coriiceps]	-	-	-	-	-	-	-
MSTRG.29517	IGHV4-39	IgM haevy chain VH region, partial [Oreochromis niloticus]	Environmental Information Processing;Human Diseases;Human Diseases;Cellular Processes;Organismal Systems;Human Diseases;Human Diseases;Human Diseases;Human Diseases;Human Diseases;Human Diseases;Environmental Information Processing;Environmental Information Processing;Organismal Systems;Human Diseases;Human Diseases;Human Diseases;Human Diseases;Human Diseases;Environmental Information Processing…	Signal transduction;Infectious diseases;Infectious diseases;Transport and catabolism;Immune system;Cancers;Infectious diseases;Infectious diseases;Immune diseases;Cardiovascular diseases;Immune diseases;Signal transduction;Signal transduction;Immune system;Immune diseases;Immune diseases;Infectious diseases;Immune diseases;Infectious diseases;Signal transduction;Immune system;Infectious diseases;…	ko04151//PI3K-Akt signaling pathway;ko05152//Tuberculosis;ko05162//Measles;ko04145//Phagosome;ko04640//Hematopoietic cell lineage;ko05202//Transcriptional misregulation in cancers;ko05150//Staphylococcus aureus infection;ko05169//Epstein-Barr virus infection;ko05322//Systemic lupus erythematosus;ko05416//Viral myocarditis;ko05323//Rheumatoid arthritis;ko04020//Calcium signaling pathway;ko04064//N…	K06856;K06856;K06856;K06856;K06856;K06856;K06856;K06856;K06856;K06856;K06856;K06856;K06856;K06856;K06856;K06856;K06856;K06856;K06856;K06856;K06856;K06856;K06856;K06856;K06856;K06856;K06856	-	-	-
MSTRG.29522	--	immunoglobulin mu heavy chain [Epinephelus coioides]	Environmental Information Processing;Human Diseases;Human Diseases;Cellular Processes;Organismal Systems;Human Diseases;Human Diseases;Human Diseases;Human Diseases;Human Diseases;Human Diseases;Environmental Information Processing;Environmental Information Processing;Organismal Systems;Human Diseases;Human Diseases;Human Diseases;Human Diseases;Human Diseases;Environmental Information Processing…	Signal transduction;Infectious diseases;Infectious diseases;Transport and catabolism;Immune system;Cancers;Infectious diseases;Infectious diseases;Immune diseases;Cardiovascular diseases;Immune diseases;Signal transduction;Signal transduction;Immune system;Immune diseases;Immune diseases;Infectious diseases;Immune diseases;Infectious diseases;Signal transduction;Immune system;Infectious diseases;…	ko04151//PI3K-Akt signaling pathway;ko05152//Tuberculosis;ko05162//Measles;ko04145//Phagosome;ko04640//Hematopoietic cell lineage;ko05202//Transcriptional misregulation in cancers;ko05150//Staphylococcus aureus infection;ko05169//Epstein-Barr virus infection;ko05322//Systemic lupus erythematosus;ko05416//Viral myocarditis;ko05323//Rheumatoid arthritis;ko04020//Calcium signaling pathway;ko04064//N…	K06856;K06856;K06856;K06856;K06856;K06856;K06856;K06856;K06856;K06856;K06856;K06856;K06856;K06856;K06856;K06856;K06856;K06856;K06856;K06856;K06856;K06856;K06856;K06856;K06856;K06856;K06856	-	-	-
MSTRG.29526	--	Tetratricopeptide repeat protein 31 [Larimichthys crocea]	-	-	-	-	-	-	-
MSTRG.29532	--	novel immune-type receptor 30 [Dicentrarchus labrax]	-	-	-	-	-	-	-
MSTRG.29533	--	PREDICTED: interleukin-20 receptor subunit beta [Lates calcarifer]	Environmental Information Processing;Environmental Information Processing	Signaling molecules and interaction;Signal transduction	ko04060//Cytokine-cytokine receptor interaction;ko04630//Jak-STAT signaling pathway	K05137;K05137	-	-	-
MSTRG.29537	--	PREDICTED: E3 ubiquitin-protein ligase TRIM21-like isoform X2 [Poecilia latipinna]	-	-	-	-	-	-	-
MSTRG.29538	--	-	-	-	-	-	-	-	-
MSTRG.29540	Sult3a1	PREDICTED: amine sulfotransferase-like [Larimichthys crocea]	-	-	-	-	-	-	-
MSTRG.29543	--	PREDICTED: LOW QUALITY PROTEIN: E3 ubiquitin-protein ligase rnf213-alpha-like [Lates calcarifer]	-	-	-	-	-	-	-
MSTRG.29547	--	-	-	-	-	-	-	-	-
MSTRG.29548	--	PREDICTED: mannose-specific lectin-like [Cynoglossus semilaevis]	-	-	-	-	-	-	-
MSTRG.29550	A2m	PREDICTED: alpha-2-macroglobulin-like isoform X3 [Lates calcarifer]	Organismal Systems	Immune system	ko04610//Complement and coagulation cascades	K03910	-	-	-
MSTRG.29552	--	-	-	-	-	-	-	-	-
MSTRG.29557	IGHV4-61	mu immunoglobulin mu heavy chain, partial [Thunnus orientalis]	-	-	-	-	-	-	-
MSTRG.29564	--	-	-	-	-	-	-	-	-
MSTRG.29566	--	PREDICTED: immunoglobulin lambda-like polypeptide 5-like [Neolamprologus brichardi]	-	-	-	-	-	-	-
MSTRG.29568	--	PREDICTED: programmed cell death 1 ligand 1-like [Poecilia reticulata]	Environmental Information Processing	Signaling molecules and interaction	ko04514//Cell adhesion molecules (CAMs)	K06745	-	-	-
MSTRG.29579	--	-	-	-	-	-	-	-	-
MSTRG.29585	--	PREDICTED: G2/M phase-specific E3 ubiquitin-protein ligase-like [Notothenia coriiceps]	-	-	-	-	-	-	-
MSTRG.29599	IGKV4-1	Ig kappa chain V-IV region [Larimichthys crocea]	-	-	-	-	-	-	-
MSTRG.29600	K-BAS	Ig kappa chain C region, partial [Larimichthys crocea]	-	-	-	-	-	-	-
MSTRG.29601	--	-	-	-	-	-	-	-	-
MSTRG.29602	Nuggc	PREDICTED: nuclear GTPase SLIP-GC-like, partial [Neolamprologus brichardi]	-	-	-	-	-	-	-
MSTRG.29604	--	PREDICTED: nuclear GTPase SLIP-GC-like isoform X3 [Lates calcarifer]	-	-	-	-	-	-	-
MSTRG.29605	--	PREDICTED: nuclear GTPase SLIP-GC-like, partial [Notothenia coriiceps]	-	-	-	-	-	-	-
MSTRG.29618	MME	PREDICTED: neprilysin isoform X3 [Oreochromis niloticus]	Organismal Systems;Human Diseases;Organismal Systems;Organismal Systems	Immune system;Neurodegenerative diseases;Digestive system;Endocrine system	ko04640//Hematopoietic cell lineage;ko05010//Alzheimer disease;ko04974//Protein digestion and absorption;ko04614//Renin-angiotensin system	K01389;K01389;K01389;K01389	-	GO:0070011//peptidase activity, acting on L-amino acid peptides	GO:0019538//protein metabolic process
MSTRG.29629	--	PREDICTED: proteasome maturation protein [Notothenia coriiceps]	Genetic Information Processing	Folding, sorting and degradation	ko03050//Proteasome	K11599	-	-	-
MSTRG.29638	--	PREDICTED: sodium- and chloride-dependent GABA transporter 3-like, partial [Larimichthys crocea]	Organismal Systems	Nervous system	ko04727//GABAergic synapse	K05039	-	-	-
MSTRG.29639	--	-	-	-	-	-	-	-	-
MSTRG.29649	--	PREDICTED: zinc finger BED domain-containing protein 1-like [Maylandia zebra]	-	-	-	-	-	-	-
MSTRG.29652	--	-	-	-	-	-	-	-	-
MSTRG.29653	--	PREDICTED: alpha-2-macroglobulin-like isoform X1 [Paralichthys olivaceus]	Organismal Systems	Immune system	ko04610//Complement and coagulation cascades	K03910	-	-	-
MSTRG.29654	--	-	-	-	-	-	-	-	-
MSTRG.29656	--	-	-	-	-	-	-	-	-
MSTRG.29658	--	PREDICTED: polymeric immunoglobulin receptor-like isoform X3 [Lates calcarifer]	-	-	-	-	-	-	-
MSTRG.29663	Klhl10	PREDICTED: kelch-like protein 10 [Oreochromis niloticus]	-	-	-	-	-	-	-
MSTRG.29664	--	-	-	-	-	-	-	-	-
MSTRG.29666	--	PREDICTED: uncharacterized protein LOC105940969 [Maylandia zebra]	-	-	-	-	-	-	-
MSTRG.29667	--	PREDICTED: uncharacterized protein LOC106510956, partial [Austrofundulus limnaeus]	-	-	-	-	-	-	-
MSTRG.29670	Syncrip	PREDICTED: heterogeneous nuclear ribonucleoprotein Q [Xiphophorus maculatus]	-	-	-	-	-	-	-
MSTRG.29671	X-element\ORF2	PREDICTED: LOW QUALITY PROTEIN: RNA-directed DNA polymerase from mobile element jockey-like [Oreochromis niloticus]	-	-	-	-	-	-	-
MSTRG.29679	A1i3	Murinoglobulin-2 [Larimichthys crocea]	Organismal Systems	Immune system	ko04610//Complement and coagulation cascades	K03910	-	-	-
MSTRG.29685	--	PREDICTED: little elongation complex subunit 1 [Paralichthys olivaceus]	-	-	-	-	-	-	-
MSTRG.29693	--	-	-	-	-	-	-	-	-
MSTRG.29694	--	-	-	-	-	-	-	-	-
MSTRG.29696	--	PREDICTED: von Willebrand factor A domain-containing protein 5A-like isoform X1 [Larimichthys crocea]	-	-	-	-	-	-	-
MSTRG.29698	--	-	-	-	-	-	-	-	-
MSTRG.29701	Tango2	PREDICTED: transport and Golgi organization protein 2 homolog [Maylandia zebra]	-	-	-	-	-	-	-
MSTRG.29705	IGKV4-1	immunoglobulin light chain [Epinephelus coioides]	-	-	-	-	-	-	-
MSTRG.29714	Ighv3-6	immunoglobulin D [Scophthalmus maximus]	-	-	-	-	-	-	-
MSTRG.29715	ubp21	PREDICTED: ubiquitin carboxyl-terminal hydrolase 21-like [Larimichthys crocea]	-	-	-	-	-	-	-
MSTRG.29716	--	PREDICTED: uncharacterized protein LOC107395007 [Nothobranchius furzeri]	-	-	-	-	-	-	-
MSTRG.29720	G4	Ig heavy chain V-III region CAM [Larimichthys crocea]	-	-	-	-	-	-	-
MSTRG.29722	--	-	-	-	-	-	-	-	-
MSTRG.29729	--	Zinc finger CCHC domain-containing protein 7 [Larimichthys crocea]	-	-	-	-	-	-	-
MSTRG.2973	--	PREDICTED: flocculation protein FLO11-like isoform X2 [Stegastes partitus]	-	-	-	-	-	-	-
MSTRG.29732	--	-	-	-	-	-	-	-	-
MSTRG.29733	--	-	-	-	-	-	-	-	-
MSTRG.29734	--	-	-	-	-	-	-	-	-
MSTRG.29736	--	-	-	-	-	-	-	-	-
MSTRG.29737	--	-	-	-	-	-	-	-	-
MSTRG.29740	ACAD9	PREDICTED: acyl-CoA dehydrogenase family member 9, mitochondrial [Larimichthys crocea]	-	-	-	-	-	GO:0000166//nucleotide binding;GO:0016627//oxidoreductase activity, acting on the CH-CH group of donors	GO:0044710//single-organism metabolic process
MSTRG.29742	--	PREDICTED: B-cell receptor CD22-like [Maylandia zebra]	Environmental Information Processing;Organismal Systems;Organismal Systems	Signaling molecules and interaction;Immune system;Immune system	ko04514//Cell adhesion molecules (CAMs);ko04640//Hematopoietic cell lineage;ko04662//B cell receptor signaling pathway	K06467;K06467;K06467	-	-	-
MSTRG.29745	--	PREDICTED: immunoglobulin lambda-like polypeptide 1, partial [Larimichthys crocea]	Human Diseases	Immune diseases	ko05340//Primary immunodeficiency	K06554	-	-	-
MSTRG.29758	--	PREDICTED: zinc finger protein ZFAT-like [Neolamprologus brichardi]	-	-	-	-	-	GO:0043169//cation binding	-
MSTRG.29760	Tpsab1	PREDICTED: serine protease 27-like isoform X1 [Oreochromis niloticus]	-	-	-	-	-	-	-
MSTRG.29761	--	Elongation factor 1-alpha, oocyte form [Salmo salar]	-	-	-	-	-	-	-
MSTRG.29762	--	Elongation factor 1-alpha, oocyte form [Salmo salar]	-	-	-	-	-	-	-
MSTRG.29764	--	PREDICTED: uncharacterized protein LOC109056568 [Cyprinus carpio]	-	-	-	-	-	-	-
MSTRG.29765	--	-	-	-	-	-	-	-	-
MSTRG.29766	NANS	PREDICTED: sialic acid synthase-like [Nothobranchius furzeri]	Metabolism;Metabolism	Global and overview maps;Carbohydrate metabolism	ko01100//Metabolic pathways;ko00520//Amino sugar and nucleotide sugar metabolism	K05304;K05304	-	-	GO:0044711//single-organism biosynthetic process
MSTRG.29768	--	PREDICTED: uncharacterized protein LOC104934980 isoform X2 [Larimichthys crocea]	-	-	-	-	-	-	-
MSTRG.29769	KCNMA1	potassium large conductance calcium-activated channel, subfamily M, alpha member 1, partial [Oreochromis mossambicus]	Organismal Systems;Environmental Information Processing;Organismal Systems;Organismal Systems;Organismal Systems;Organismal Systems	Circulatory system;Signal transduction;Endocrine system;Digestive system;Digestive system;Endocrine system	ko04270//Vascular smooth muscle contraction;ko04022//cGMP - PKG signaling pathway;ko04924//Renin secretion;ko04972//Pancreatic secretion;ko04970//Salivary secretion;ko04911//Insulin secretion	K04936;K04936;K04936;K04936;K04936;K04936	-	-	-
MSTRG.29770	--	PREDICTED: endogenous retrovirus group FC1 Env polyprotein-like [Poecilia formosa]	-	-	-	-	-	-	-
MSTRG.29775	--	-	-	-	-	-	-	-	-
MSTRG.29779	--	PREDICTED: calpain-1 catalytic subunit-like [Oreochromis niloticus]	-	-	-	-	-	-	-
MSTRG.2978	--	PREDICTED: synaptotagmin-15-like [Paralichthys olivaceus]	-	-	-	-	-	-	-
MSTRG.29780	--	PREDICTED: acetyl-CoA acetyltransferase, mitochondrial isoform X1 [Poecilia reticulata]	Metabolism;Metabolism;Metabolism;Metabolism;Metabolism;Organismal Systems;Metabolism;Metabolism;Metabolism;Metabolism;Metabolism;Metabolism;Metabolism;Metabolism	Global and overview maps;Amino acid metabolism;Global and overview maps;Amino acid metabolism;Carbohydrate metabolism;Digestive system;Lipid metabolism;Amino acid metabolism;Global and overview maps;Lipid metabolism;Carbohydrate metabolism;Carbohydrate metabolism;Carbohydrate metabolism;Metabolism of terpenoids and polyketides	ko01100//Metabolic pathways;ko00310//Lysine degradation;ko01200//Carbon metabolism;ko00380//Tryptophan metabolism;ko00620//Pyruvate metabolism;ko04975//Fat digestion and absorption;ko00071//Fatty acid degradation;ko00280//Valine, leucine and isoleucine degradation;ko01212//Fatty acid metabolism;ko00072//Synthesis and degradation of ketone bodies;ko00630//Glyoxylate and dicarboxylate metabolism;ko…	K00626;K00626;K00626;K00626;K00626;K00626;K00626;K00626;K00626;K00626;K00626;K00626;K00626;K00626	-	-	-
MSTRG.29785	ALOX12B	PREDICTED: LOW QUALITY PROTEIN: UDP-GlcNAc:betaGal beta-1,3-N-acetylglucosaminyltransferase-like protein 1 [Notothenia coriiceps]	-	-	-	-	-	-	-
MSTRG.29790	--	PREDICTED: NACHT, LRR and PYD domains-containing protein 14-like [Stegastes partitus]	Organismal Systems	Immune system	ko04621//NOD-like receptor signaling pathway	K20865	-	-	-
MSTRG.29791	--	NACHT, LRR and PYD domains-containing protein 12, partial [Larimichthys crocea]	Organismal Systems	Immune system	ko04621//NOD-like receptor signaling pathway	K20865	-	-	-
MSTRG.29796	--	-	-	-	-	-	-	-	-
MSTRG.29798	--	PREDICTED: butyrophilin subfamily 2 member A2-like [Neolamprologus brichardi]	Environmental Information Processing	Signaling molecules and interaction	ko04514//Cell adhesion molecules (CAMs)	K06745	-	-	-
MSTRG.29802	rft1	PREDICTED: protein RFT1 homolog [Stegastes partitus]	-	-	-	-	-	-	-
MSTRG.29813	ITGA11	Integrin alpha-11 [Larimichthys crocea]	Human Diseases;Environmental Information Processing;Cellular Processes;Cellular Processes;Human Diseases;Environmental Information Processing;Human Diseases;Human Diseases	Infectious diseases;Signal transduction;Cell motility;Cellular community - eukaryotes;Cardiovascular diseases;Signaling molecules and interaction;Cardiovascular diseases;Cardiovascular diseases	ko05165//Human papillomavirus infection;ko04151//PI3K-Akt signaling pathway;ko04810//Regulation of actin cytoskeleton;ko04510//Focal adhesion;ko05414//Dilated cardiomyopathy (DCM);ko04512//ECM-receptor interaction;ko05412//Arrhythmogenic right ventricular cardiomyopathy (ARVC);ko05410//Hypertrophic cardiomyopathy (HCM)	K06587;K06587;K06587;K06587;K06587;K06587;K06587;K06587	-	-	-
MSTRG.29825	Nlrp3	Protein NLRC3 [Larimichthys crocea]	-	-	-	-	-	-	-
MSTRG.29832	DARS2	PREDICTED: aspartate--tRNA ligase, mitochondrial [Kryptolebias marmoratus]	Genetic Information Processing	Translation	ko00970//Aminoacyl-tRNA biosynthesis	K01876	GO:0044424//intracellular part	GO:0016876//ligase activity, forming aminoacyl-tRNA and related compounds;GO:0032550//purine ribonucleoside binding	GO:0010467//gene expression;GO:0043039//tRNA aminoacylation
MSTRG.29833	--	-	-	-	-	-	-	-	-
MSTRG.29836	--	PREDICTED: galaxin-like [Pundamilia nyererei]	-	-	-	-	-	-	-
MSTRG.29845	--	PREDICTED: B-cell receptor CD22-like, partial [Maylandia zebra]	-	-	-	-	-	-	-
MSTRG.29846	--	PREDICTED: coxsackievirus and adenovirus receptor homolog isoform X1 [Lates calcarifer]	-	-	-	-	-	-	-
MSTRG.29853	--	PREDICTED: Fc receptor-like A [Lates calcarifer]	-	-	-	-	-	-	-
MSTRG.29854	--	PREDICTED: zinc finger protein 420-like, partial [Salmo salar]	-	-	-	-	-	-	-
MSTRG.29857	--	PREDICTED: butyrophilin-like protein 10 isoform X2 [Lates calcarifer]	-	-	-	-	-	-	-
MSTRG.2986	--	ATP synthase e chain, mitochondrial [Osmerus mordax]	Metabolism;Organismal Systems;Metabolism	Global and overview maps;Environmental adaptation;Energy metabolism	ko01100//Metabolic pathways;ko04714//Thermogenesis;ko00190//Oxidative phosphorylation	K02129;K02129;K02129	GO:0045263//proton-transporting ATP synthase complex, coupling factor F(o)	GO:0003824//catalytic activity;GO:0015077//monovalent inorganic cation transmembrane transporter activity	GO:0006754//ATP biosynthetic process;GO:0006950//response to stress
MSTRG.29864	--	PREDICTED: sterile alpha motif domain-containing protein 3 [Oreochromis niloticus]	-	-	-	-	-	-	-
MSTRG.29866	--	-	-	-	-	-	-	-	-
MSTRG.29867	--	class III piscidin 7 [Morone saxatilis]	-	-	-	-	-	-	-
MSTRG.29871	--	PREDICTED: piggyBac transposable element-derived protein 4-like [Takifugu rubripes]	-	-	-	-	-	-	-
MSTRG.29878	V-TCR	T cell receptor beta chain, partial [Dicentrarchus labrax]	Environmental Information Processing;Organismal Systems;Human Diseases;Human Diseases;Organismal Systems;Human Diseases;Human Diseases;Human Diseases;Human Diseases;Environmental Information Processing;Human Diseases;Human Diseases;Environmental Information Processing;Environmental Information Processing;Environmental Information Processing;Organismal Systems;Organismal Systems;Human Diseases;Hum…	Signaling molecules and interaction;Immune system;Infectious diseases;Cancers;Immune system;Infectious diseases;Infectious diseases;Immune diseases;Cardiovascular diseases;Signal transduction;Immune diseases;Immune diseases;Signal transduction;Signal transduction;Signal transduction;Immune system;Immune system;Immune diseases;Immune diseases;Immune diseases;Immune system;Endocrine and metabolic d…	ko04514//Cell adhesion molecules (CAMs);ko04659//Th17 cell differentiation;ko05162//Measles;ko05202//Transcriptional misregulation in cancers;ko04658//Th1 and Th2 cell differentiation;ko05150//Staphylococcus aureus infection;ko05166//HTLV-I infection;ko05322//Systemic lupus erythematosus;ko05416//Viral myocarditis;ko04014//Ras signaling pathway;ko05323//Rheumatoid arthritis;ko05321//Inflammatiory…	K10785;K10785;K10785;K10785;K10785;K10785;K10785;K10785;K10785;K10785;K10785;K10785;K10785;K10785;K10785;K10785;K10785;K10785;K10785;K10785;K10785;K10785;K10785;K10785;K10785	-	-	-
MSTRG.29887	--	PREDICTED: phosphoglucomutase-2 [Stegastes partitus]	Metabolism;Metabolism;Metabolism;Metabolism;Metabolism;Metabolism;Metabolism	Global and overview maps;Nucleotide metabolism;Carbohydrate metabolism;Carbohydrate metabolism;Carbohydrate metabolism;Carbohydrate metabolism;Carbohydrate metabolism	ko01100//Metabolic pathways;ko00230//Purine metabolism;ko00010//Glycolysis / Gluconeogenesis;ko00520//Amino sugar and nucleotide sugar metabolism;ko00030//Pentose phosphate pathway;ko00052//Galactose metabolism;ko00500//Starch and sucrose metabolism	K15779;K15779;K15779;K15779;K15779;K15779;K15779	-	GO:0016866//intramolecular transferase activity	GO:0044238//primary metabolic process
MSTRG.29897	PNPT1	PREDICTED: AP-5 complex subunit sigma-1 [Lates calcarifer]	-	-	-	-	GO:0030117//membrane coat	-	GO:1902582//single-organism intracellular transport
MSTRG.29898	--	PREDICTED: leucine-rich repeat neuronal protein 4-like [Stegastes partitus]	-	-	-	-	-	-	-
MSTRG.29899	--	PREDICTED: leucine-rich repeat neuronal protein 4-like [Stegastes partitus]	-	-	-	-	-	-	-
MSTRG.29900	--	PREDICTED: LOW QUALITY PROTEIN: nitric oxide-associated protein 1 [Lates calcarifer]	-	-	-	-	-	-	-
MSTRG.29915	--	-	-	-	-	-	-	-	-
MSTRG.29921	Eif4g1	PREDICTED: eukaryotic translation initiation factor 4 gamma 1 isoform X2 [Oreochromis niloticus]	Human Diseases;Genetic Information Processing	Cardiovascular diseases;Translation	ko05416//Viral myocarditis;ko03013//RNA transport	K03260;K03260	-	-	-
MSTRG.29924	--	-	-	-	-	-	-	-	-
MSTRG.29926	--	PREDICTED: stabilin-2-like, partial [Notothenia coriiceps]	-	-	-	-	-	-	-
MSTRG.29927	--	-	-	-	-	-	-	-	-
MSTRG.29934	Osbpl3	PREDICTED: oxysterol-binding protein-related protein 3-like [Lates calcarifer]	-	-	-	-	-	-	GO:0044765//single-organism transport
MSTRG.29935	--	-	-	-	-	-	-	-	-
MSTRG.29937	--	PREDICTED: zinc finger MYM-type protein 4-like [Lates calcarifer]	-	-	-	-	-	-	-
MSTRG.29939	B4galnt1	PREDICTED: beta-1,4 N-acetylgalactosaminyltransferase 1 isoform X2 [Larimichthys crocea]	Metabolism;Metabolism	Global and overview maps;Glycan biosynthesis and metabolism	ko01100//Metabolic pathways;ko00604//Glycosphingolipid biosynthesis - ganglio series	K00725;K00725	-	-	-
MSTRG.29941	--	-	-	-	-	-	-	-	-
MSTRG.29943	mpp7	PREDICTED: MAGUK p55 subfamily member 3-like isoform X4 [Maylandia zebra]	-	-	-	-	-	-	-
MSTRG.29944	SSPO	PREDICTED: SCO-spondin-like [Paralichthys olivaceus]	-	-	-	-	-	-	-
MSTRG.29947	--	PREDICTED: telomerase protein component 1 isoform X2 [Kryptolebias marmoratus]	-	-	-	-	-	-	-
MSTRG.29953	--	PREDICTED: nuclear GTPase SLIP-GC-like isoform X3 [Lates calcarifer]	-	-	-	-	-	-	-
MSTRG.29957	--	-	-	-	-	-	-	-	-
MSTRG.29961	--	-	-	-	-	-	-	-	-
MSTRG.29962	FBXO15	PREDICTED: F-box only protein 15 [Stegastes partitus]	-	-	-	-	-	-	-
MSTRG.29963	--	Membrane-spanning 4-domains subfamily A member 4A [Salmo salar]	-	-	-	-	-	-	-
MSTRG.29964	--	PREDICTED: lymphocyte antigen 6G-like [Lates calcarifer]	-	-	-	-	-	-	-
MSTRG.29965	Maco1	PREDICTED: macoilin isoform X2 [Stegastes partitus]	-	-	-	-	-	-	-
MSTRG.29974	Syne3	PREDICTED: LOW QUALITY PROTEIN: nesprin-3 [Lates calcarifer]	-	-	-	-	-	-	-
MSTRG.29977	--	hypothetical protein EH28_02385 [Larimichthys crocea]	-	-	-	-	-	-	-
MSTRG.29978	MUC2	PREDICTED: LOW QUALITY PROTEIN: mucin-2-like [Lates calcarifer]	Human Diseases;Human Diseases	Cancers;Infectious diseases	ko05226//Gastric cancer;ko05146//Amoebiasis	K10955;K10955	-	-	-
MSTRG.29979	--	PREDICTED: LOW QUALITY PROTEIN: mucin-2-like [Lates calcarifer]	Human Diseases;Human Diseases	Cancers;Infectious diseases	ko05226//Gastric cancer;ko05146//Amoebiasis	K10955;K10955	-	-	-
MSTRG.29990	--	PREDICTED: dnaJ homolog subfamily C member 21 isoform X1 [Larimichthys crocea]	-	-	-	-	-	-	-
MSTRG.29992	Nuggc	PREDICTED: nuclear GTPase SLIP-GC-like, partial [Notothenia coriiceps]	-	-	-	-	-	-	-
MSTRG.29998	Gbgt1	Globoside alpha-1,3-N-acetylgalactosaminyltransferase 1 [Larimichthys crocea]	Metabolism;Metabolism	Global and overview maps;Glycan biosynthesis and metabolism	ko01100//Metabolic pathways;ko00603//Glycosphingolipid biosynthesis - globo and isoglobo series	K00722;K00722	-	-	-
MSTRG.3000	--	-	-	-	-	-	-	-	-
MSTRG.30001	Zan	PREDICTED: zonadhesin-like isoform X2 [Lates calcarifer]	-	-	-	-	-	-	-
MSTRG.30005	ATP5F1	ATP synthase subunit b [Sparus aurata]	Metabolism;Human Diseases;Human Diseases;Organismal Systems;Metabolism;Human Diseases	Global and overview maps;Neurodegenerative diseases;Neurodegenerative diseases;Environmental adaptation;Energy metabolism;Neurodegenerative diseases	ko01100//Metabolic pathways;ko05016//Huntington disease;ko05010//Alzheimer disease;ko04714//Thermogenesis;ko00190//Oxidative phosphorylation;ko05012//Parkinson disease	K02127;K02127;K02127;K02127;K02127;K02127	-	GO:0015077//monovalent inorganic cation transmembrane transporter activity	GO:0006754//ATP biosynthetic process
MSTRG.30012	--	-	-	-	-	-	-	-	-
MSTRG.30021	--	-	-	-	-	-	-	-	-
MSTRG.30029	yipf4	PREDICTED: protein YIPF4 isoform X2 [Sinocyclocheilus rhinocerous]	-	-	-	-	GO:0031224//intrinsic component of membrane;GO:0043231//intracellular membrane-bounded organelle	-	-
MSTRG.30030	dcakd	PREDICTED: dephospho-CoA kinase domain-containing protein [Fundulus heteroclitus]	-	-	-	-	-	GO:0032550//purine ribonucleoside binding	GO:0006796//phosphate-containing compound metabolic process;GO:0009108//coenzyme biosynthetic process
MSTRG.30032	Pex6	PREDICTED: peroxisome assembly factor 2-like [Notothenia coriiceps]	Cellular Processes	Transport and catabolism	ko04146//Peroxisome	K13339	-	-	-
MSTRG.30036	--	-	-	-	-	-	-	-	-
MSTRG.3004	--	PREDICTED: phospholipase A2-like [Lates calcarifer]	Metabolism;Environmental Information Processing;Organismal Systems;Metabolism;Organismal Systems;Metabolism;Metabolism;Metabolism;Metabolism;Organismal Systems	Global and overview maps;Signal transduction;Circulatory system;Lipid metabolism;Digestive system;Lipid metabolism;Lipid metabolism;Lipid metabolism;Lipid metabolism;Digestive system	ko01100//Metabolic pathways;ko04014//Ras signaling pathway;ko04270//Vascular smooth muscle contraction;ko00564//Glycerophospholipid metabolism;ko04972//Pancreatic secretion;ko00590//Arachidonic acid metabolism;ko00565//Ether lipid metabolism;ko00591//Linoleic acid metabolism;ko00592//alpha-Linolenic acid metabolism;ko04975//Fat digestion and absorption	K01047;K01047;K01047;K01047;K01047;K01047;K01047;K01047;K01047;K01047	-	-	GO:0006629//lipid metabolic process
MSTRG.30045	rnf213a	PREDICTED: E3 ubiquitin-protein ligase RNF213 isoform X1 [Larimichthys crocea]	-	-	-	-	-	GO:0017111//nucleoside-triphosphatase activity;GO:0032550//purine ribonucleoside binding;GO:0046914//transition metal ion binding	-
MSTRG.30049	--	PREDICTED: receptor-type tyrosine-protein phosphatase beta-like [Lates calcarifer]	-	-	-	-	-	-	-
MSTRG.30056	--	-	-	-	-	-	-	-	-
MSTRG.30070	--	PREDICTED: C-factor-like [Maylandia zebra]	-	-	-	-	-	-	-
MSTRG.30078	ZFAT	PREDICTED: zinc finger protein ZFAT [Stegastes partitus]	-	-	-	-	-	-	-
MSTRG.30082	--	PREDICTED: C-X-C motif chemokine 9-like [Larimichthys crocea]	Human Diseases;Environmental Information Processing;Organismal Systems;Organismal Systems;Organismal Systems;Organismal Systems;Organismal Systems;Environmental Information Processing	Infectious diseases;Signaling molecules and interaction;Immune system;Immune system;Immune system;Immune system;Immune system;Signal transduction	ko05164//Influenza A;ko04060//Cytokine-cytokine receptor interaction;ko04062//Chemokine signaling pathway;ko04623//Cytosolic DNA-sensing pathway;ko04620//Toll-like receptor signaling pathway;ko04622//RIG-I-like receptor signaling pathway;ko04657//IL-17 signaling pathway;ko04668//TNF signaling pathway	K12671;K12671;K12671;K12671;K12671;K12671;K12671;K12671	-	-	-
MSTRG.30085	--	-	-	-	-	-	-	-	-
MSTRG.30087	--	PREDICTED: ATP-dependent DNA helicase Q4 [Stegastes partitus]	-	-	-	-	-	GO:0017111//nucleoside-triphosphatase activity;GO:0032550//purine ribonucleoside binding;GO:0046914//transition metal ion binding	-
MSTRG.30089	--	PREDICTED: structure-specific endonuclease subunit SLX4 [Stegastes partitus]	Genetic Information Processing	Replication and repair	ko03460//Fanconi anemia pathway	K10484	-	-	-
MSTRG.30090	ZBED9	PREDICTED: SCAN domain-containing protein 3-like [Kryptolebias marmoratus]	-	-	-	-	-	-	-
MSTRG.30091	--	-	-	-	-	-	-	-	-
MSTRG.30101	--	PREDICTED: LOW QUALITY PROTEIN: PDZ domain-containing protein 7 [Lates calcarifer]	-	-	-	-	-	-	-
MSTRG.30103	CAMSAP1	PREDICTED: calmodulin-regulated spectrin-associated protein 2-like, partial [Paralichthys olivaceus]	-	-	-	-	-	-	-
MSTRG.30105	--	MHC class II antigen [Monopterus albus]	Environmental Information Processing;Human Diseases;Human Diseases;Organismal Systems;Cellular Processes;Organismal Systems;Organismal Systems;Human Diseases;Human Diseases;Human Diseases;Human Diseases;Human Diseases;Human Diseases;Human Diseases;Human Diseases;Organismal Systems;Human Diseases;Human Diseases;Human Diseases;Human Diseases;Organismal Systems;Human Diseases;Human Diseases;Human Di…	Signaling molecules and interaction;Infectious diseases;Infectious diseases;Immune system;Transport and catabolism;Immune system;Immune system;Infectious diseases;Infectious diseases;Infectious diseases;Immune diseases;Cardiovascular diseases;Immune diseases;Infectious diseases;Immune diseases;Immune system;Immune diseases;Immune diseases;Infectious diseases;Immune diseases;Immune system;Endocrin…	ko04514//Cell adhesion molecules (CAMs);ko05152//Tuberculosis;ko05164//Influenza A;ko04659//Th17 cell differentiation;ko04145//Phagosome;ko04640//Hematopoietic cell lineage;ko04658//Th1 and Th2 cell differentiation;ko05150//Staphylococcus aureus infection;ko05166//HTLV-I infection;ko05169//Epstein-Barr virus infection;ko05322//Systemic lupus erythematosus;ko05416//Viral myocarditis;ko05323//Rheum…	K06752;K06752;K06752;K06752;K06752;K06752;K06752;K06752;K06752;K06752;K06752;K06752;K06752;K06752;K06752;K06752;K06752;K06752;K06752;K06752;K06752;K06752;K06752;K06752	-	-	-
MSTRG.30106	Acad9	PREDICTED: acyl-CoA dehydrogenase family member 9, mitochondrial-like [Notothenia coriiceps]	-	-	-	-	-	GO:0000166//nucleotide binding;GO:0016491//oxidoreductase activity	GO:0044710//single-organism metabolic process
MSTRG.30107	--	Vasohibin-2 [Larimichthys crocea]	-	-	-	-	-	-	-
MSTRG.30108	--	PREDICTED: Fc receptor-like A [Lates calcarifer]	-	-	-	-	-	-	-
MSTRG.30109	PLCH2	PREDICTED: 1-phosphatidylinositol 4,5-bisphosphate phosphodiesterase eta-2 isoform X9 [Hippocampus comes]	Metabolism;Metabolism	Global and overview maps;Carbohydrate metabolism	ko01100//Metabolic pathways;ko00562//Inositol phosphate metabolism	K19006;K19006	-	-	-
MSTRG.30110	--	PREDICTED: angiogenin [Lates calcarifer]	-	-	-	-	-	-	-
MSTRG.30112	pxn1	PREDICTED: fucolectin-1-like [Notothenia coriiceps]	-	-	-	-	-	-	-
MSTRG.30116	--	PREDICTED: LOW QUALITY PROTEIN: thyroglobulin-like [Lates calcarifer]	-	-	-	-	-	-	-
MSTRG.30117	--	-	-	-	-	-	-	-	-
MSTRG.30118	tmc2b	PREDICTED: transmembrane channel-like protein 1 [Cyprinodon variegatus]	-	-	-	-	-	-	-
MSTRG.30119	fahd2	PREDICTED: LOW QUALITY PROTEIN: fumarylacetoacetate hydrolase domain-containing protein 2-like [Lates calcarifer]	-	-	-	-	-	-	-
MSTRG.30120	--	PREDICTED: nuclear GTPase SLIP-GC-like isoform X9 [Stegastes partitus]	-	-	-	-	-	-	-
MSTRG.30124	--	-	-	-	-	-	-	-	-
MSTRG.30129	--	PREDICTED: LOW QUALITY PROTEIN: solute carrier family 12 member 3-like [Lates calcarifer]	-	-	-	-	GO:0031224//intrinsic component of membrane	GO:0015108//chloride transmembrane transporter activity	GO:0006821//chloride transport;GO:0044763//single-organism cellular process
MSTRG.30130	GAL-1	PREDICTED: beta-galactoside-binding lectin-like [Kryptolebias marmoratus]	-	-	-	-	-	-	-
MSTRG.30134	--	PREDICTED: uncharacterized protein LOC109623661 [Paralichthys olivaceus]	-	-	-	-	-	-	-
MSTRG.30141	A2ML1	PREDICTED: alpha-2-macroglobulin, partial [Kryptolebias marmoratus]	Organismal Systems	Immune system	ko04610//Complement and coagulation cascades	K03910	-	-	-
MSTRG.30144	lmbrd2b	PREDICTED: LMBR1 domain-containing protein 2-B [Pygocentrus nattereri]	-	-	-	-	-	-	-
MSTRG.30147	C21orf33	PREDICTED: ES1 protein homolog, mitochondrial-like [Cyprinodon variegatus]	-	-	-	-	-	-	-
MSTRG.30153	DUS1L	PREDICTED: tRNA-dihydrouridine(16/17) synthase [NAD(P)(+)]-like [Paralichthys olivaceus]	-	-	-	-	-	GO:0000166//nucleotide binding;GO:0016627//oxidoreductase activity, acting on the CH-CH group of donors	GO:0006399//tRNA metabolic process;GO:0044710//single-organism metabolic process
MSTRG.30154	FAHD2B	PREDICTED: fumarylacetoacetate hydrolase domain-containing protein 2-like isoform X6 [Paralichthys olivaceus]	-	-	-	-	-	-	-
MSTRG.30155	PARP9	Poly [ADP-ribose] polymerase 14 [Larimichthys crocea]	-	-	-	-	-	-	-
MSTRG.30160	--	-	-	-	-	-	-	-	-
MSTRG.30170	--	PREDICTED: poly [ADP-ribose] polymerase 14-like [Lates calcarifer]	-	-	-	-	-	-	-
MSTRG.30171	--	PREDICTED: protein ELYS [Larimichthys crocea]	-	-	-	-	-	-	-
MSTRG.30173	GLG1	PREDICTED: Golgi apparatus protein 1-like [Notothenia coriiceps]	Environmental Information Processing	Signaling molecules and interaction	ko04514//Cell adhesion molecules (CAMs)	K06816	-	-	-
MSTRG.30176	--	PREDICTED: tumor necrosis factor alpha-induced protein 2 [Stegastes partitus]	-	-	-	-	-	-	-
MSTRG.30179	--	-	-	-	-	-	-	-	-
MSTRG.30183	--	PREDICTED: mucin-5AC-like [Lates calcarifer]	-	-	-	-	-	-	-
MSTRG.30187	--	PREDICTED: coiled-coil domain-containing protein 149-like, partial [Notothenia coriiceps]	-	-	-	-	-	-	-
MSTRG.30189	Sspo	PREDICTED: SCO-spondin-like, partial [Paralichthys olivaceus]	-	-	-	-	-	-	-
MSTRG.30192	--	-	-	-	-	-	-	-	-
MSTRG.30193	--	PREDICTED: nuclear GTPase SLIP-GC-like isoform X3 [Lates calcarifer]	-	-	-	-	-	-	-
MSTRG.30198	ripor3	PREDICTED: protein FAM65C [Lates calcarifer]	-	-	-	-	-	-	-
MSTRG.30201	--	PREDICTED: NF-X1-type zinc finger protein NFXL1-like, partial [Xiphophorus maculatus]	-	-	-	-	-	-	-
MSTRG.30204	pdxdc1	PREDICTED: pyridoxal-dependent decarboxylase domain-containing protein 1 isoform X2 [Haplochromis burtoni]	-	-	-	-	-	-	-
MSTRG.30220	Gpr108	PREDICTED: protein GPR108-like isoform X2 [Stegastes partitus]	-	-	-	-	-	-	-
MSTRG.30231	IBTK	PREDICTED: inhibitor of Bruton tyrosine kinase [Stegastes partitus]	-	-	-	-	-	-	-
MSTRG.30232	c1galt1b	PREDICTED: glycoprotein-N-acetylgalactosamine 3-beta-galactosyltransferase 1-B-like [Lates calcarifer]	Metabolism;Metabolism	Global and overview maps;Glycan biosynthesis and metabolism	ko01100//Metabolic pathways;ko00512//Mucin type O-glycan biosynthesis	K00731;K00731	-	-	-
MSTRG.30235	NAGS	PREDICTED: N-acetylglutamate synthase, mitochondrial [Larimichthys crocea]	Metabolism;Metabolism;Metabolism;Metabolism	Global and overview maps;Global and overview maps;Amino acid metabolism;Global and overview maps	ko01100//Metabolic pathways;ko01230//Biosynthesis of amino acids;ko00220//Arginine biosynthesis;ko01210//2-Oxocarboxylic acid metabolism	K11067;K11067;K11067;K11067	-	-	-
MSTRG.30238	NOA1	PREDICTED: nitric oxide-associated protein 1-like [Neolamprologus brichardi]	-	-	-	-	-	-	-
MSTRG.30258	--	PREDICTED: LOW QUALITY PROTEIN: RNA exonuclease 1 homolog [Lates calcarifer]	Genetic Information Processing	Translation	ko03008//Ribosome biogenesis in eukaryotes	K14570	-	-	-
MSTRG.30260	XDH	PREDICTED: xanthine dehydrogenase/oxidase [Poecilia reticulata]	Metabolism;Metabolism;Metabolism;Cellular Processes;Metabolism	Global and overview maps;Nucleotide metabolism;Xenobiotics biodegradation and metabolism;Transport and catabolism;Biosynthesis of other secondary metabolites	ko01100//Metabolic pathways;ko00230//Purine metabolism;ko00983//Drug metabolism - other enzymes;ko04146//Peroxisome;ko00232//Caffeine metabolism	K00106;K00106;K00106;K00106;K00106	-	GO:0000166//nucleotide binding;GO:0016616//oxidoreductase activity, acting on the CH-OH group of donors, NAD or NADP as acceptor;GO:0016726//oxidoreductase activity, acting on CH or CH2 groups, NAD or NADP as acceptor;GO:0016727//oxidoreductase activity, acting on CH or CH2 groups, oxygen as acceptor;GO:0046914//transition metal ion binding;GO:0050662//coenzyme binding;GO:0051536//iron-sulfur clu…	GO:0044710//single-organism metabolic process
MSTRG.30262	--	Pre-mRNA cleavage complex 2 protein Pcf11 [Larimichthys crocea]	Genetic Information Processing	Translation	ko03015//mRNA surveillance pathway	K14400	-	-	-
MSTRG.30264	--	PREDICTED: protein crumbs homolog 2-like [Paralichthys olivaceus]	Human Diseases;Human Diseases;Human Diseases;Human Diseases;Human Diseases;Environmental Information Processing	Infectious diseases;Cancers;Infectious diseases;Cancers;Substance dependence;Signal transduction	ko05165//Human papillomavirus infection;ko05203//Viral carcinogenesis;ko05169//Epstein-Barr virus infection;ko05206//MicroRNAs in cancer;ko05034//Alcoholism;ko04371//Apelin signaling pathway	K11406;K11406;K11406;K11406;K11406;K11406	-	-	-
MSTRG.30267	--	PREDICTED: arf-GAP with coiled-coil, ANK repeat and PH domain-containing protein 1 isoform X1 [Lates calcarifer]	Cellular Processes	Transport and catabolism	ko04144//Endocytosis	K12489	-	-	-
MSTRG.30273	--	hypothetical protein cypCar_00027989 [Cyprinus carpio]	-	-	-	-	-	-	-
MSTRG.30276	--	-	-	-	-	-	-	-	-
MSTRG.30284	--	PREDICTED: LOW QUALITY PROTEIN: mucin-2-like [Lates calcarifer]	Human Diseases;Human Diseases	Cancers;Infectious diseases	ko05226//Gastric cancer;ko05146//Amoebiasis	K10955;K10955	-	-	-
MSTRG.30289	--	-	-	-	-	-	-	-	-
MSTRG.30294	--	-	-	-	-	-	-	-	-
MSTRG.30297	--	PREDICTED: uncharacterized protein LOC101466263 [Maylandia zebra]	-	-	-	-	-	-	-
MSTRG.303	--	hypothetical protein EH28_23343 [Larimichthys crocea]	-	-	-	-	-	-	-
MSTRG.3030	--	-	-	-	-	-	-	-	-
MSTRG.30300	Inpp4a	PREDICTED: type II inositol 3,4-bisphosphate 4-phosphatase-like [Pundamilia nyererei]	Metabolism;Metabolism;Environmental Information Processing	Global and overview maps;Carbohydrate metabolism;Signal transduction	ko01100//Metabolic pathways;ko00562//Inositol phosphate metabolism;ko04070//Phosphatidylinositol signaling system	K01109;K01109;K01109	-	-	-
MSTRG.30307	l1cam	PREDICTED: neural cell adhesion molecule L1 [Paralichthys olivaceus]	Environmental Information Processing;Organismal Systems	Signaling molecules and interaction;Development	ko04514//Cell adhesion molecules (CAMs);ko04360//Axon guidance	K06550;K06550	-	-	-
MSTRG.30308	--	PREDICTED: neural cell adhesion molecule 1-B-like isoform X2 [Neolamprologus brichardi]	-	-	-	-	-	-	-
MSTRG.30322	Prkcq	PREDICTED: protein kinase C theta type [Lates calcarifer]	Organismal Systems;Human Diseases;Organismal Systems;Environmental Information Processing;Organismal Systems;Organismal Systems;Cellular Processes;Organismal Systems;Organismal Systems;Human Diseases	Immune system;Infectious diseases;Immune system;Signal transduction;Circulatory system;Immune system;Transport and catabolism;Sensory system;Endocrine system;Endocrine and metabolic diseases	ko04659//Th17 cell differentiation;ko05162//Measles;ko04658//Th1 and Th2 cell differentiation;ko04064//NF-kappa B signaling pathway;ko04270//Vascular smooth muscle contraction;ko04660//T cell receptor signaling pathway;ko04140//Autophagy - animal;ko04750//Inflammatory mediator regulation of TRP channels;ko04920//Adipocytokine signaling pathway;ko04931//Insulin resistance	K18052;K18052;K18052;K18052;K18052;K18052;K18052;K18052;K18052;K18052	-	GO:0004674//protein serine/threonine kinase activity;GO:0032550//purine ribonucleoside binding;GO:0043169//cation binding	GO:0006464//cellular protein modification process;GO:0006796//phosphate-containing compound metabolic process;GO:0007165//signal transduction
MSTRG.30323	Prkcq	PREDICTED: protein kinase C theta type-like [Neolamprologus brichardi]	Organismal Systems;Human Diseases;Organismal Systems;Environmental Information Processing;Organismal Systems;Organismal Systems;Cellular Processes;Organismal Systems;Organismal Systems;Human Diseases	Immune system;Infectious diseases;Immune system;Signal transduction;Circulatory system;Immune system;Transport and catabolism;Sensory system;Endocrine system;Endocrine and metabolic diseases	ko04659//Th17 cell differentiation;ko05162//Measles;ko04658//Th1 and Th2 cell differentiation;ko04064//NF-kappa B signaling pathway;ko04270//Vascular smooth muscle contraction;ko04660//T cell receptor signaling pathway;ko04140//Autophagy - animal;ko04750//Inflammatory mediator regulation of TRP channels;ko04920//Adipocytokine signaling pathway;ko04931//Insulin resistance	K18052;K18052;K18052;K18052;K18052;K18052;K18052;K18052;K18052;K18052	-	GO:0004674//protein serine/threonine kinase activity;GO:0032550//purine ribonucleoside binding;GO:0043169//cation binding	GO:0006464//cellular protein modification process;GO:0006796//phosphate-containing compound metabolic process;GO:0007165//signal transduction
MSTRG.30325	rnf213a	PREDICTED: LOW QUALITY PROTEIN: E3 ubiquitin-protein ligase rnf213-alpha-like [Lates calcarifer]	-	-	-	-	-	GO:0046872//metal ion binding	-
MSTRG.30327	nas-7	PREDICTED: high choriolytic enzyme 2-like, partial [Poecilia mexicana]	-	-	-	-	-	-	-
MSTRG.30336	SLC22A3	PREDICTED: solute carrier family 22 member 3-like [Poecilia formosa]	Human Diseases	Cancers	ko05231//Choline metabolism in cancer	K08199	GO:0031224//intrinsic component of membrane	GO:0022891//substrate-specific transmembrane transporter activity	GO:0006811//ion transport;GO:0044763//single-organism cellular process
MSTRG.30340	--	-	-	-	-	-	-	-	-
MSTRG.30344	SEC14L2	PREDICTED: SEC14-like protein 2 isoform X2 [Poecilia latipinna]	-	-	-	-	GO:0031224//intrinsic component of membrane;GO:0044464//cell part	-	GO:0051234//establishment of localization
MSTRG.30348	TNN	PREDICTED: tenascin-N [Paralichthys olivaceus]	Human Diseases;Environmental Information Processing;Human Diseases;Cellular Processes;Environmental Information Processing	Infectious diseases;Signal transduction;Cancers;Cellular community - eukaryotes;Signaling molecules and interaction	ko05165//Human papillomavirus infection;ko04151//PI3K-Akt signaling pathway;ko05206//MicroRNAs in cancer;ko04510//Focal adhesion;ko04512//ECM-receptor interaction	K06252;K06252;K06252;K06252;K06252	-	-	-
MSTRG.30354	FRRS1	PREDICTED: ferric-chelate reductase 1 [Takifugu rubripes]	-	-	-	-	-	-	-
MSTRG.30355	--	PREDICTED: transmembrane and immunoglobulin domain-containing protein 2 isoform X3 [Salmo salar]	-	-	-	-	-	-	-
MSTRG.30357	--	-	-	-	-	-	-	-	-
MSTRG.30358	--	PREDICTED: B-cell CLL/lymphoma 7 protein family member A-like [Neolamprologus brichardi]	-	-	-	-	-	-	-
MSTRG.30361	--	PREDICTED: uncharacterized threonine-rich GPI-anchored glycoprotein PJ4664.02 isoform X2 [Oreochromis niloticus]	-	-	-	-	-	-	-
MSTRG.30364	--	PREDICTED: histone acetyltransferase p300-like isoform X4 [Paralichthys olivaceus]	Human Diseases;Human Diseases;Human Diseases;Human Diseases;Human Diseases;Human Diseases;Human Diseases;Human Diseases;Human Diseases;Human Diseases;Human Diseases;Environmental Information Processing;Cellular Processes;Human Diseases;Human Diseases;Environmental Information Processing;Organismal Systems;Cellular Processes;Environmental Information Processing;Environmental Information Processing…	Infectious diseases;Cancers;Infectious diseases;Cancers;Infectious diseases;Infectious diseases;Infectious diseases;Infectious diseases;Cancers;Neurodegenerative diseases;Infectious diseases;Signal transduction;Cellular community - eukaryotes;Infectious diseases;Cancers;Signal transduction;Endocrine system;Cell growth and death;Signal transduction;Signal transduction;Signal transduction;Signal tr…	ko05165//Human papillomavirus infection;ko05203//Viral carcinogenesis;ko05152//Tuberculosis;ko05200//Pathways in cancer;ko05164//Influenza A;ko05166//HTLV-I infection;ko05169//Epstein-Barr virus infection;ko05168//Herpes simplex infection;ko05206//MicroRNAs in cancer;ko05016//Huntington disease;ko05167//Kaposi sarcoma-associated herpesvirus infection;ko04630//Jak-STAT signaling pathway;ko04520//A…	K04498;K04498;K04498;K04498;K04498;K04498;K04498;K04498;K04498;K04498;K04498;K04498;K04498;K04498;K04498;K04498;K04498;K04498;K04498;K04498;K04498;K04498;K04498;K04498;K04498;K04498;K04498	-	-	-
MSTRG.30365	cyp3a30	PREDICTED: cytochrome P450 3A27-like [Stegastes partitus]	-	-	-	-	-	GO:0016491//oxidoreductase activity;GO:0046906//tetrapyrrole binding;GO:0046914//transition metal ion binding	GO:0044710//single-organism metabolic process
MSTRG.30378	--	-	-	-	-	-	-	-	-
MSTRG.30385	2022-09-09	PREDICTED: neuronal-specific septin-3-like isoform X1 [Takifugu rubripes]	Human Diseases	Infectious diseases	ko05100//Bacterial invasion of epithelial cells	K16938	-	-	-
MSTRG.30387	--	PREDICTED: NEDD8-like [Oryzias latipes]	-	-	-	-	-	-	-
MSTRG.30388	Chfr	PREDICTED: E3 ubiquitin-protein ligase CHFR [Stegastes partitus]	-	-	-	-	-	GO:0043169//cation binding	-
MSTRG.30392	NRP2	PREDICTED: neuropilin-2 isoform X2 [Lates calcarifer]	-	-	-	-	-	-	-
MSTRG.30398	--	-	-	-	-	-	-	-	-
MSTRG.30404	tonsl	PREDICTED: tonsoku-like protein [Paralichthys olivaceus]	-	-	-	-	-	-	-
MSTRG.30407	piwil1	Piwil1 [Monopterus albus]	Organismal Systems	Development	ko04320//Dorso-ventral axis formation	K02156	GO:0036464//cytoplasmic ribonucleoprotein granule	GO:0003723//RNA binding	GO:0003006//developmental process involved in reproduction;GO:0016458//gene silencing;GO:0034660//ncRNA metabolic process
MSTRG.30413	tfcp2	PREDICTED: transcription factor CP2-like [Cyprinus carpio]	-	-	-	-	-	-	-
MSTRG.30416	mindy4	PREDICTED: probable ubiquitin carboxyl-terminal hydrolase FAM188B [Larimichthys crocea]	-	-	-	-	-	-	-
MSTRG.30422	Epb41l5	PREDICTED: band 4.1-like protein 5 isoform X2 [Takifugu rubripes]	-	-	-	-	-	-	-
MSTRG.30429	Cd163	PREDICTED: scavenger receptor cysteine-rich type 1 protein M130-like [Haplochromis burtoni]	-	-	-	-	-	-	-
MSTRG.30430	FTSJ3	PREDICTED: pre-rRNA processing protein FTSJ3 [Larimichthys crocea]	-	-	-	-	GO:0030684//preribosome;GO:0043231//intracellular membrane-bounded organelle;GO:0043232//intracellular non-membrane-bounded organelle	GO:0008173//RNA methyltransferase activity	GO:0000154//rRNA modification
MSTRG.30431	--	-	-	-	-	-	-	-	-
MSTRG.30433	--	PREDICTED: glycine N-acyltransferase-like [Lates calcarifer]	-	-	-	-	-	GO:0016407//acetyltransferase activity;GO:0016410//N-acyltransferase activity	-
MSTRG.30439	SNX14	Sorting nexin-14 [Larimichthys crocea]	-	-	-	-	-	-	GO:0045744//negative regulation of G-protein coupled receptor protein signaling pathway
MSTRG.30440	QARS	PREDICTED: glutamine--tRNA ligase [Lates calcarifer]	Metabolism;Genetic Information Processing	Global and overview maps;Translation	ko01100//Metabolic pathways;ko00970//Aminoacyl-tRNA biosynthesis	K01886;K01886	GO:0044424//intracellular part	GO:0004812//aminoacyl-tRNA ligase activity;GO:0032550//purine ribonucleoside binding	GO:0006418//tRNA aminoacylation for protein translation
MSTRG.30441	--	PREDICTED: retinoblastoma-like protein 1 isoform X1 [Austrofundulus limnaeus]	Human Diseases;Human Diseases;Cellular Processes;Cellular Processes;Environmental Information Processing	Infectious diseases;Cancers;Cell growth and death;Cell growth and death;Signal transduction	ko05165//Human papillomavirus infection;ko05203//Viral carcinogenesis;ko04218//Cellular senescence;ko04110//Cell cycle;ko04350//TGF-beta signaling pathway	K04681;K04681;K04681;K04681;K04681	GO:0043234//protein complex	-	GO:0006355//regulation of transcription, DNA-templated;GO:0007049//cell cycle
MSTRG.30446	--	PREDICTED: glutathione peroxidase 7 [Larimichthys crocea]	Human Diseases;Metabolism;Metabolism;Human Diseases;Organismal Systems	Neurodegenerative diseases;Lipid metabolism;Metabolism of other amino acids;Neurodegenerative diseases;Endocrine system	ko05016//Huntington disease;ko00590//Arachidonic acid metabolism;ko00480//Glutathione metabolism;ko05014//Amyotrophic lateral sclerosis (ALS);ko04918//Thyroid hormone synthesis	K00432;K00432;K00432;K00432;K00432	-	GO:0004601//peroxidase activity	GO:0006950//response to stress;GO:0044710//single-organism metabolic process
MSTRG.30447	mao	PREDICTED: amine oxidase [flavin-containing]-like, partial [Austrofundulus limnaeus]	Metabolism;Organismal Systems;Human Diseases;Metabolism;Metabolism;Metabolism;Metabolism;Organismal Systems;Human Diseases;Metabolism;Metabolism;Metabolism;Human Diseases	Global and overview maps;Nervous system;Substance dependence;Amino acid metabolism;Amino acid metabolism;Xenobiotics biodegradation and metabolism;Amino acid metabolism;Nervous system;Substance dependence;Amino acid metabolism;Amino acid metabolism;Amino acid metabolism;Substance dependence	ko01100//Metabolic pathways;ko04726//Serotonergic synapse;ko05034//Alcoholism;ko00330//Arginine and proline metabolism;ko00380//Tryptophan metabolism;ko00982//Drug metabolism - cytochrome P450;ko00340//Histidine metabolism;ko04728//Dopaminergic synapse;ko05031//Amphetamine addiction;ko00260//Glycine, serine and threonine metabolism;ko00350//Tyrosine metabolism;ko00360//Phenylalanine metabolism;ko…	K00274;K00274;K00274;K00274;K00274;K00274;K00274;K00274;K00274;K00274;K00274;K00274;K00274	-	-	-
MSTRG.30448	--	Ig kappa chain V-III region MOPC 63, partial [Larimichthys crocea]	-	-	-	-	-	-	-
MSTRG.30449	--	immunoglobulin light chain [Epinephelus coioides]	-	-	-	-	-	-	-
MSTRG.30450	RFT1	PREDICTED: protein RFT1 homolog [Stegastes partitus]	-	-	-	-	GO:0031224//intrinsic component of membrane	-	GO:0044765//single-organism transport
MSTRG.30453	METTL4	Methyltransferase-like protein 4 [Dicentrarchus labrax]	-	-	-	-	-	GO:0016741//transferase activity, transferring one-carbon groups	GO:0006725//cellular aromatic compound metabolic process
MSTRG.30454	DOCK3	PREDICTED: dedicator of cytokinesis protein 3-like [Poecilia reticulata]	-	-	-	-	-	-	-
MSTRG.30455	--	-	-	-	-	-	-	-	-
MSTRG.30456	--	-	-	-	-	-	-	-	-
MSTRG.30460	--	PREDICTED: zona pellucida sperm-binding protein 3-like [Lates calcarifer]	-	-	-	-	-	-	-
MSTRG.30462	--	PREDICTED: uncharacterized protein LOC108899378 isoform X2 [Lates calcarifer]	-	-	-	-	-	-	-
MSTRG.30470	--	-	-	-	-	-	-	-	-
MSTRG.30474	--	PREDICTED: low affinity immunoglobulin gamma Fc region receptor II-a-like isoform X2 [Lates calcarifer]	-	-	-	-	-	-	-
MSTRG.30480	cdk8	PREDICTED: cyclin-dependent kinase 8 [Oreochromis niloticus]	-	-	-	-	GO:0043231//intracellular membrane-bounded organelle;GO:0043234//protein complex	GO:0004674//protein serine/threonine kinase activity;GO:0004842//ubiquitin-protein transferase activity;GO:0032550//purine ribonucleoside binding	GO:0006796//phosphate-containing compound metabolic process;GO:0010468//regulation of gene expression;GO:0031324//negative regulation of cellular metabolic process;GO:0032446//protein modification by small protein conjugation;GO:0034645//cellular macromolecule biosynthetic process
MSTRG.30484	Ap2a2	PREDICTED: AP-2 complex subunit alpha-2-like, partial [Tursiops truncatus]	Cellular Processes;Human Diseases;Organismal Systems;Organismal Systems	Transport and catabolism;Neurodegenerative diseases;Nervous system;Excretory system	ko04144//Endocytosis;ko05016//Huntington disease;ko04721//Synaptic vesicle cycle;ko04961//Endocrine and other factor-regulated calcium reabsorption	K11824;K11824;K11824;K11824	-	-	-
MSTRG.30485	rest	PREDICTED: RE1-silencing transcription factor B-like isoform X2 [Paralichthys olivaceus]	Human Diseases;Cellular Processes	Neurodegenerative diseases;Cellular community - eukaryotes	ko05016//Huntington disease;ko04550//Signaling pathways regulating pluripotency of stem cells	K09222;K09222	-	-	-
MSTRG.30486	FPGS	PREDICTED: folylpolyglutamate synthase, mitochondrial [Stegastes partitus]	Metabolism;Metabolism;Human Diseases	Global and overview maps;Metabolism of cofactors and vitamins;Drug resistance	ko01100//Metabolic pathways;ko00790//Folate biosynthesis;ko01523//Antifolate resistance	K01930;K01930;K01930	-	GO:0003824//catalytic activity;GO:0032550//purine ribonucleoside binding	GO:0009396//folic acid-containing compound biosynthetic process
MSTRG.30490	--	PREDICTED: 5-hydroxytryptamine receptor 3A-like [Lates calcarifer]	Organismal Systems;Organismal Systems	Nervous system;Sensory system	ko04726//Serotonergic synapse;ko04742//Taste transduction	K04819;K04819	-	-	-
MSTRG.30496	--	PREDICTED: protein NLRC3 [Oreochromis niloticus]	Organismal Systems	Immune system	ko04621//NOD-like receptor signaling pathway	K20865	-	-	-
MSTRG.30501	snx14	PREDICTED: sorting nexin-14-like isoform X1 [Stegastes partitus]	-	-	-	-	-	-	-
MSTRG.30502	--	PREDICTED: telomerase protein component 1 isoform X2 [Paralichthys olivaceus]	-	-	-	-	-	-	-
MSTRG.30506	--	PREDICTED: LOW QUALITY PROTEIN: thyroglobulin-like [Lates calcarifer]	-	-	-	-	-	-	-
MSTRG.30507	--	-	-	-	-	-	-	-	-
MSTRG.30508	Fmo5	PREDICTED: LOW QUALITY PROTEIN: dimethylaniline monooxygenase [N-oxide-forming] 5-like [Lates calcarifer]	Metabolism	Xenobiotics biodegradation and metabolism	ko00982//Drug metabolism - cytochrome P450	K00485	GO:0031090//organelle membrane;GO:0043231//intracellular membrane-bounded organelle	GO:0000166//nucleotide binding;GO:0016709//oxidoreductase activity, acting on paired donors, with incorporation or reduction of molecular oxygen, NAD(P)H as one donor, and incorporation of one atom of oxygen	GO:0044710//single-organism metabolic process
MSTRG.30509	SSPO	PREDICTED: SCO-spondin, partial [Notothenia coriiceps]	-	-	-	-	-	-	-
MSTRG.30515	RAD54L	PREDICTED: DNA repair and recombination protein RAD54-like, partial [Colius striatus]	Genetic Information Processing	Replication and repair	ko03440//Homologous recombination	K10875	GO:0043231//intracellular membrane-bounded organelle	GO:0003676//nucleic acid binding;GO:0017111//nucleoside-triphosphatase activity;GO:0032550//purine ribonucleoside binding	GO:0006281//DNA repair;GO:0006996//organelle organization;GO:0009314//response to radiation;GO:0042221//response to chemical
MSTRG.30518	SNX19	PREDICTED: sorting nexin-19 isoform X2 [Larimichthys crocea]	-	-	-	-	-	-	-
MSTRG.30522	Gstt3	PREDICTED: glutathione S-transferase theta-1-like, partial [Pundamilia nyererei]	Human Diseases;Human Diseases;Human Diseases;Metabolism;Metabolism;Metabolism;Human Diseases;Human Diseases;Organismal Systems;Metabolism;Human Diseases	Cancers;Cancers;Cancers;Xenobiotics biodegradation and metabolism;Metabolism of other amino acids;Xenobiotics biodegradation and metabolism;Cardiovascular diseases;Drug resistance;Aging;Xenobiotics biodegradation and metabolism;Cancers	ko05200//Pathways in cancer;ko05215//Prostate cancer;ko05225//Hepatocellular carcinoma;ko00983//Drug metabolism - other enzymes;ko00480//Glutathione metabolism;ko00982//Drug metabolism - cytochrome P450;ko05418//Fluid shear stress and atherosclerosis;ko01524//Platinum drug resistance;ko04212//Longevity regulating pathway - worm;ko00980//Metabolism of xenobiotics by cytochrome P450;ko05204//Chemic…	K00799;K00799;K00799;K00799;K00799;K00799;K00799;K00799;K00799;K00799;K00799	-	-	-
MSTRG.30524	--	-	-	-	-	-	-	-	-
MSTRG.30526	--	-	-	-	-	-	-	-	-
MSTRG.30529	Syne1	PREDICTED: nesprin-1-like [Paralichthys olivaceus]	-	-	-	-	-	-	-
MSTRG.30535	Rbl1	PREDICTED: retinoblastoma-like protein 1, partial [Stegastes partitus]	Human Diseases;Human Diseases;Cellular Processes;Cellular Processes;Environmental Information Processing	Infectious diseases;Cancers;Cell growth and death;Cell growth and death;Signal transduction	ko05165//Human papillomavirus infection;ko05203//Viral carcinogenesis;ko04218//Cellular senescence;ko04110//Cell cycle;ko04350//TGF-beta signaling pathway	K04681;K04681;K04681;K04681;K04681	GO:0043234//protein complex	-	GO:0006355//regulation of transcription, DNA-templated;GO:0007049//cell cycle
MSTRG.30536	Rbl1	PREDICTED: retinoblastoma-like protein 1 isoform X2 [Haplochromis burtoni]	Human Diseases;Human Diseases;Cellular Processes;Cellular Processes;Environmental Information Processing	Infectious diseases;Cancers;Cell growth and death;Cell growth and death;Signal transduction	ko05165//Human papillomavirus infection;ko05203//Viral carcinogenesis;ko04218//Cellular senescence;ko04110//Cell cycle;ko04350//TGF-beta signaling pathway	K04681;K04681;K04681;K04681;K04681	GO:0043234//protein complex	-	GO:0006355//regulation of transcription, DNA-templated;GO:0007049//cell cycle
MSTRG.30542	kidins220b	PREDICTED: LOW QUALITY PROTEIN: kinase D-interacting substrate of 220 kDa-like [Lates calcarifer]	-	-	-	-	-	-	-
MSTRG.30547	--	PREDICTED: transient receptor potential cation channel subfamily M member 7 isoform X3 [Larimichthys crocea]	Organismal Systems;Cellular Processes;Cellular Processes;Organismal Systems	Immune system;Cell growth and death;Cell growth and death;Digestive system	ko04621//NOD-like receptor signaling pathway;ko04217//Necroptosis;ko04218//Cellular senescence;ko04978//Mineral absorption	K04982;K04982;K04982;K04982	-	-	-
MSTRG.30548	KCNT1	PREDICTED: potassium channel subfamily T member 1-like [Austrofundulus limnaeus]	-	-	-	-	-	-	-
MSTRG.30551	l1cam	PREDICTED: neural cell adhesion molecule L1 isoform X3 [Oreochromis niloticus]	Environmental Information Processing;Organismal Systems	Signaling molecules and interaction;Development	ko04514//Cell adhesion molecules (CAMs);ko04360//Axon guidance	K06550;K06550	-	-	-
MSTRG.30558	--	PREDICTED: deleted in malignant brain tumors 1 protein-like [Stegastes partitus]	-	-	-	-	-	-	-
MSTRG.30565	kidins220b	PREDICTED: LOW QUALITY PROTEIN: kinase D-interacting substrate of 220 kDa-like [Lates calcarifer]	-	-	-	-	-	-	-
MSTRG.30566	TG	PREDICTED: thyroglobulin [Stegastes partitus]	-	-	-	-	-	-	-
MSTRG.30567	SELP	complement factor h, partial [Perca flavescens]	Human Diseases;Organismal Systems	Infectious diseases;Immune system	ko05150//Staphylococcus aureus infection;ko04610//Complement and coagulation cascades	K04004;K04004	-	-	-
MSTRG.30572	--	PREDICTED: cell death-inducing p53-target protein 1-like [Lates calcarifer]	-	-	-	-	-	-	-
MSTRG.30577	--	PREDICTED: low affinity immunoglobulin gamma Fc region receptor II-b-like [Maylandia zebra]	-	-	-	-	-	-	-
MSTRG.30579	FAM171B	PREDICTED: protein FAM171B-like isoform X2 [Paralichthys olivaceus]	-	-	-	-	-	-	-
MSTRG.30580	--	PREDICTED: telomerase protein component 1 [Lates calcarifer]	-	-	-	-	-	-	-
MSTRG.30583	STAT1	PREDICTED: signal transducer and activator of transcription 1-alpha/beta-like isoform X4 [Lates calcarifer]	Human Diseases;Organismal Systems;Human Diseases;Human Diseases;Human Diseases;Organismal Systems;Human Diseases;Organismal Systems;Human Diseases;Human Diseases;Human Diseases;Human Diseases;Environmental Information Processing;Cellular Processes;Human Diseases;Organismal Systems;Organismal Systems;Organismal Systems;Human Diseases;Human Diseases;Human Diseases;Organismal Systems;Organismal Syst…	Infectious diseases;Immune system;Infectious diseases;Cancers;Infectious diseases;Immune system;Infectious diseases;Immune system;Infectious diseases;Immune diseases;Infectious diseases;Infectious diseases;Signal transduction;Cell growth and death;Infectious diseases;Immune system;Endocrine system;Immune system;Infectious diseases;Infectious diseases;Cancers;Immune system;Development;Endocrine an…	ko05165//Human papillomavirus infection;ko04621//NOD-like receptor signaling pathway;ko05152//Tuberculosis;ko05200//Pathways in cancer;ko05164//Influenza A;ko04659//Th17 cell differentiation;ko05162//Measles;ko04658//Th1 and Th2 cell differentiation;ko05168//Herpes simplex infection;ko05321//Inflammatiory bowel disease (IBD);ko05140//Leishmaniasis;ko05167//Kaposi sarcoma-associated herpesvirus in…	K11220;K11220;K11220;K11220;K11220;K11220;K11220;K11220;K11220;K11220;K11220;K11220;K11220;K11220;K11220;K11220;K11220;K11220;K11220;K11220;K11220;K11220;K11220;K11220;K11220	-	-	-
MSTRG.30596	ARF1	PREDICTED: ADP-ribosylation factor 1-like [Takifugu rubripes]	Cellular Processes;Environmental Information Processing;Human Diseases;Human Diseases	Transport and catabolism;Signal transduction;Infectious diseases;Infectious diseases	ko04144//Endocytosis;ko04072//Phospholipase D signaling pathway;ko05134//Legionellosis;ko05110//Vibrio cholerae infection	K07937;K07937;K07937;K07937	GO:0005768//endosome;GO:0005798//Golgi-associated vesicle;GO:0005924//cell-substrate adherens junction;GO:0031090//organelle membrane;GO:0031984//organelle subcompartment;GO:0042995//cell projection;GO:0044439//peroxisomal part;GO:0044449//contractile fiber part;GO:0097060//synaptic membrane	GO:0003723//RNA binding;GO:0016004//phospholipase activator activity;GO:0032550//purine ribonucleoside binding;GO:0046983//protein dimerization activity	GO:0006900//membrane budding;GO:0009893//positive regulation of metabolic process;GO:0010765//positive regulation of sodium ion transport;GO:0017158//regulation of calcium ion-dependent exocytosis;GO:0019216//regulation of lipid metabolic process;GO:0030100//regulation of endocytosis;GO:0031323//regulation of cellular metabolic process;GO:0034377//plasma lipoprotein particle assembly;GO:0035556//…
MSTRG.30598	rnf213a	PREDICTED: LOW QUALITY PROTEIN: E3 ubiquitin-protein ligase rnf213-alpha-like [Lates calcarifer]	-	-	-	-	-	GO:0032550//purine ribonucleoside binding;GO:0046914//transition metal ion binding	-
MSTRG.30599	--	-	-	-	-	-	-	-	-
MSTRG.30601	Elen_1325	PREDICTED: 15-hydroxyprostaglandin dehydrogenase [NAD(+)]-like isoform X4 [Lates calcarifer]	Human Diseases	Cancers	ko05202//Transcriptional misregulation in cancers	K00069	-	GO:0003824//catalytic activity	GO:0044710//single-organism metabolic process
MSTRG.30605	--	PREDICTED: cytosolic phospholipase A2 gamma-like isoform X1 [Lates calcarifer]	Metabolism;Environmental Information Processing;Environmental Information Processing;Organismal Systems;Cellular Processes;Environmental Information Processing;Organismal Systems;Organismal Systems;Organismal Systems;Metabolism;Metabolism;Organismal Systems;Organismal Systems;Organismal Systems;Organismal Systems;Metabolism;Metabolism;Metabolism;Organismal Systems;Human Diseases;Organismal System…	Global and overview maps;Signal transduction;Signal transduction;Circulatory system;Cell growth and death;Signal transduction;Immune system;Nervous system;Sensory system;Lipid metabolism;Lipid metabolism;Immune system;Nervous system;Endocrine system;Endocrine system;Lipid metabolism;Lipid metabolism;Lipid metabolism;Immune system;Cancers;Nervous system;Endocrine system;Signal transduction	ko01100//Metabolic pathways;ko04014//Ras signaling pathway;ko04010//MAPK signaling pathway;ko04270//Vascular smooth muscle contraction;ko04217//Necroptosis;ko04072//Phospholipase D signaling pathway;ko04666//Fc gamma R-mediated phagocytosis;ko04726//Serotonergic synapse;ko04750//Inflammatory mediator regulation of TRP channels;ko00564//Glycerophospholipid metabolism;ko00590//Arachidonic acid meta…	K16342;K16342;K16342;K16342;K16342;K16342;K16342;K16342;K16342;K16342;K16342;K16342;K16342;K16342;K16342;K16342;K16342;K16342;K16342;K16342;K16342;K16342;K16342	-	-	-
MSTRG.30608	DHRS13	PREDICTED: retinol dehydrogenase 11-like [Paralichthys olivaceus]	-	-	-	-	-	GO:0003824//catalytic activity	-
MSTRG.30610	Smarcc1	PREDICTED: SWI/SNF complex subunit SMARCC1-like isoform X2 [Stegastes partitus]	Organismal Systems;Human Diseases	Environmental adaptation;Cancers	ko04714//Thermogenesis;ko05225//Hepatocellular carcinoma	K11649;K11649	GO:0090544//BAF-type complex	GO:0005488//binding	GO:0006338//chromatin remodeling
MSTRG.30615	colec12	PREDICTED: collectin-12-like [Lates calcarifer]	Cellular Processes	Transport and catabolism	ko04145//Phagosome	K10062	-	GO:0005488//binding	-
MSTRG.30625	THBS2	PREDICTED: SCO-spondin, partial [Paralichthys olivaceus]	-	-	-	-	-	-	-
MSTRG.30627	GALNT8	PREDICTED: probable polypeptide N-acetylgalactosaminyltransferase 8 isoform X3 [Paralichthys olivaceus]	Metabolism;Metabolism	Global and overview maps;Glycan biosynthesis and metabolism	ko01100//Metabolic pathways;ko00512//Mucin type O-glycan biosynthesis	K00710;K00710	-	-	-
MSTRG.30629	Dock3	PREDICTED: dedicator of cytokinesis protein 3-like, partial [Astyanax mexicanus]	-	-	-	-	-	-	-
MSTRG.3063	--	-	-	-	-	-	-	-	-
MSTRG.30631	Rnh1	PREDICTED: protein NLRC3-like [Larimichthys crocea]	-	-	-	-	-	-	-
MSTRG.30641	DOCK3	Dedicator of cytokinesis protein 3 [Larimichthys crocea]	-	-	-	-	-	-	-
MSTRG.30645	camsap1b	PREDICTED: calmodulin-regulated spectrin-associated protein 1-B-like [Cynoglossus semilaevis]	-	-	-	-	-	-	-
MSTRG.30647	Fkbp15	PREDICTED: FK506-binding protein 15 isoform X3 [Larimichthys crocea]	-	-	-	-	-	-	-
MSTRG.30648	Pex6	PREDICTED: peroxisome assembly factor 2-like [Lates calcarifer]	Cellular Processes	Transport and catabolism	ko04146//Peroxisome	K13339	-	-	-
MSTRG.30656	wdr45	WD repeat domain phosphoinositide-interacting protein 4 [Larimichthys crocea]	-	-	-	-	-	-	-
MSTRG.30657	--	PREDICTED: probable E3 SUMO-protein ligase RNF212 isoform X1 [Larimichthys crocea]	-	-	-	-	-	-	-
MSTRG.30664	XDH	PREDICTED: xanthine dehydrogenase/oxidase [Nothobranchius furzeri]	Metabolism;Metabolism;Metabolism;Cellular Processes;Metabolism	Global and overview maps;Nucleotide metabolism;Xenobiotics biodegradation and metabolism;Transport and catabolism;Biosynthesis of other secondary metabolites	ko01100//Metabolic pathways;ko00230//Purine metabolism;ko00983//Drug metabolism - other enzymes;ko04146//Peroxisome;ko00232//Caffeine metabolism	K00106;K00106;K00106;K00106;K00106	-	GO:0000166//nucleotide binding;GO:0016616//oxidoreductase activity, acting on the CH-OH group of donors, NAD or NADP as acceptor;GO:0016726//oxidoreductase activity, acting on CH or CH2 groups, NAD or NADP as acceptor;GO:0016727//oxidoreductase activity, acting on CH or CH2 groups, oxygen as acceptor;GO:0046914//transition metal ion binding;GO:0050662//coenzyme binding;GO:0051536//iron-sulfur clu…	GO:0044710//single-organism metabolic process
MSTRG.30665	tbpl2	PREDICTED: TATA-box-binding protein-like [Lates calcarifer]	Human Diseases;Human Diseases;Human Diseases;Human Diseases;Human Diseases;Human Diseases;Genetic Information Processing	Infectious diseases;Cancers;Infectious diseases;Infectious diseases;Infectious diseases;Neurodegenerative diseases;Transcription	ko05165//Human papillomavirus infection;ko05203//Viral carcinogenesis;ko05166//HTLV-I infection;ko05169//Epstein-Barr virus infection;ko05168//Herpes simplex infection;ko05016//Huntington disease;ko03022//Basal transcription factors	K03120;K03120;K03120;K03120;K03120;K03120;K03120	GO:0005634//nucleus	GO:0003676//nucleic acid binding	GO:0006351//transcription, DNA-templated;GO:0009790//embryo development;GO:0048534//hematopoietic or lymphoid organ development
MSTRG.30669	ccdc58	PREDICTED: coiled-coil domain-containing protein 58 isoform X2 [Lates calcarifer]	-	-	-	-	-	-	-
MSTRG.30673	G6PD	glucose-6-phosphate dehydrogenase, partial [Pseudopleuronectes americanus]	Metabolism;Metabolism;Human Diseases;Metabolism;Metabolism	Global and overview maps;Global and overview maps;Cancers;Metabolism of other amino acids;Carbohydrate metabolism	ko01100//Metabolic pathways;ko01200//Carbon metabolism;ko05230//Central carbon metabolism in cancer;ko00480//Glutathione metabolism;ko00030//Pentose phosphate pathway	K00036;K00036;K00036;K00036;K00036	-	GO:0000166//nucleotide binding;GO:0016616//oxidoreductase activity, acting on the CH-OH group of donors, NAD or NADP as acceptor	GO:0006739//NADP metabolic process;GO:0019318//hexose metabolic process
MSTRG.30676	CRYZ	PREDICTED: quinone oxidoreductase [Paralichthys olivaceus]	-	-	-	-	-	GO:0003824//catalytic activity;GO:0046914//transition metal ion binding	GO:0044710//single-organism metabolic process
MSTRG.30678	--	-	-	-	-	-	-	-	-
MSTRG.30682	HTR3B	PREDICTED: 5-hydroxytryptamine receptor 3A-like [Lates calcarifer]	Organismal Systems;Organismal Systems	Nervous system;Sensory system	ko04726//Serotonergic synapse;ko04742//Taste transduction	K04819;K04819	GO:0031224//intrinsic component of membrane	-	GO:0006811//ion transport
MSTRG.30687	SSPO	PREDICTED: LOW QUALITY PROTEIN: SCO-spondin [Lates calcarifer]	-	-	-	-	-	-	-
MSTRG.30688	psmb6l-a	PREDICTED: proteasome subunit beta type-6-B like protein [Cyprinodon variegatus]	Genetic Information Processing	Folding, sorting and degradation	ko03050//Proteasome	K02738	GO:0043231//intracellular membrane-bounded organelle;GO:0043234//protein complex	GO:0004175//endopeptidase activity	GO:0006508//proteolysis
MSTRG.30691	--	-	-	-	-	-	-	-	-
MSTRG.30692	--	CD9 antigen 2 [Oplegnathus fasciatus]	Organismal Systems	Immune system	ko04640//Hematopoietic cell lineage	K06460	-	-	-
MSTRG.30697	edf1	PREDICTED: endothelial differentiation-related factor 1 [Lates calcarifer]	-	-	-	-	-	-	-
MSTRG.30698	--	PREDICTED: LOW QUALITY PROTEIN: formin-like protein 1 [Cynoglossus semilaevis]	-	-	-	-	-	-	-
MSTRG.3070	--	-	-	-	-	-	-	-	-
MSTRG.30704	hbb	PREDICTED: hemoglobin subunit beta-like [Cyprinodon variegatus]	-	-	-	-	GO:0043234//protein complex	GO:0022892//substrate-specific transporter activity;GO:0046906//tetrapyrrole binding;GO:0046914//transition metal ion binding	GO:0015669//gas transport
MSTRG.30706	GUK1	PREDICTED: guanylate kinase isoform X5 [Lates calcarifer]	Metabolism;Metabolism	Global and overview maps;Nucleotide metabolism	ko01100//Metabolic pathways;ko00230//Purine metabolism	K00942;K00942	-	-	-
MSTRG.30711	--	PREDICTED: poly(A) polymerase type 3-like isoform X1 [Lates calcarifer]	Genetic Information Processing	Translation	ko03015//mRNA surveillance pathway	K14376	-	-	-
MSTRG.30714	snx14	PREDICTED: sorting nexin-14-like isoform X1 [Stegastes partitus]	-	-	-	-	-	-	-
MSTRG.30717	Trpm2	PREDICTED: transient receptor potential cation channel subfamily M member 2 isoform X2 [Lates calcarifer]	Organismal Systems;Organismal Systems	Immune system;Endocrine system	ko04621//NOD-like receptor signaling pathway;ko04921//Oxytocin signaling pathway	K04977;K04977	GO:0031224//intrinsic component of membrane	GO:0016462//pyrophosphatase activity	GO:0006812//cation transport;GO:0006950//response to stress
MSTRG.30720	JMY	PREDICTED: junction-mediating and -regulatory protein-like [Stegastes partitus]	-	-	-	-	-	-	-
MSTRG.30722	INTS4	PREDICTED: integrator complex subunit 4 [Paralichthys olivaceus]	-	-	-	-	-	-	-
MSTRG.30724	mfsd8	Major facilitator superfamily domain-containing protein 8 [Larimichthys crocea]	Cellular Processes	Transport and catabolism	ko04142//Lysosome	K12307	GO:0031224//intrinsic component of membrane	-	GO:0044763//single-organism cellular process
MSTRG.30725	--	PREDICTED: zinc finger protein ZFAT isoform X1 [Lates calcarifer]	-	-	-	-	-	-	-
MSTRG.30726	SLC22A6	PREDICTED: solute carrier family 22 member 6 [Lates calcarifer]	-	-	-	-	GO:0031224//intrinsic component of membrane	GO:0005215//transporter activity	GO:0006811//ion transport;GO:0044763//single-organism cellular process
MSTRG.30727	PRKCQ	PREDICTED: protein kinase C theta type [Larimichthys crocea]	Organismal Systems;Human Diseases;Organismal Systems;Environmental Information Processing;Organismal Systems;Organismal Systems;Cellular Processes;Organismal Systems;Organismal Systems;Human Diseases	Immune system;Infectious diseases;Immune system;Signal transduction;Circulatory system;Immune system;Transport and catabolism;Sensory system;Endocrine system;Endocrine and metabolic diseases	ko04659//Th17 cell differentiation;ko05162//Measles;ko04658//Th1 and Th2 cell differentiation;ko04064//NF-kappa B signaling pathway;ko04270//Vascular smooth muscle contraction;ko04660//T cell receptor signaling pathway;ko04140//Autophagy - animal;ko04750//Inflammatory mediator regulation of TRP channels;ko04920//Adipocytokine signaling pathway;ko04931//Insulin resistance	K18052;K18052;K18052;K18052;K18052;K18052;K18052;K18052;K18052;K18052	-	GO:0004674//protein serine/threonine kinase activity;GO:0032550//purine ribonucleoside binding;GO:0043169//cation binding	GO:0006464//cellular protein modification process;GO:0006796//phosphate-containing compound metabolic process;GO:0007165//signal transduction
MSTRG.30735	--	PREDICTED: uncharacterized protein LOC107670295, partial [Sinocyclocheilus anshuiensis]	-	-	-	-	-	-	-
MSTRG.30743	--	PREDICTED: WD repeat-containing protein 97 [Lates calcarifer]	-	-	-	-	-	-	-
MSTRG.30744	--	PREDICTED: probable polypeptide N-acetylgalactosaminyltransferase 8 [Haplochromis burtoni]	Metabolism;Metabolism	Global and overview maps;Glycan biosynthesis and metabolism	ko01100//Metabolic pathways;ko00512//Mucin type O-glycan biosynthesis	K00710;K00710	-	-	-
MSTRG.30747	slx1a	PREDICTED: structure-specific endonuclease subunit slx1-like isoform X2 [Lates calcarifer]	Genetic Information Processing	Replication and repair	ko03460//Fanconi anemia pathway	K15078	-	-	-
MSTRG.30749	--	PREDICTED: glutamate-rich protein 6-like isoform X2 [Lates calcarifer]	-	-	-	-	-	-	-
MSTRG.30750	--	PREDICTED: calmodulin-regulated spectrin-associated protein 1 isoform X2 [Paralichthys olivaceus]	-	-	-	-	-	-	-
MSTRG.30752	--	Zona pellucida sperm-binding protein 2 [Larimichthys crocea]	-	-	-	-	-	-	-
MSTRG.30755	--	PREDICTED: interleukin-6 receptor subunit beta-like isoform X2 [Larimichthys crocea]	Human Diseases;Human Diseases;Organismal Systems;Human Diseases;Environmental Information Processing;Environmental Information Processing;Cellular Processes	Cancers;Cancers;Immune system;Infectious diseases;Signaling molecules and interaction;Signal transduction;Cellular community - eukaryotes	ko05203//Viral carcinogenesis;ko05200//Pathways in cancer;ko04659//Th17 cell differentiation;ko05167//Kaposi sarcoma-associated herpesvirus infection;ko04060//Cytokine-cytokine receptor interaction;ko04630//Jak-STAT signaling pathway;ko04550//Signaling pathways regulating pluripotency of stem cells	K05060;K05060;K05060;K05060;K05060;K05060;K05060	-	-	-
MSTRG.30758	--	PREDICTED: thyroglobulin [Stegastes partitus]	-	-	-	-	-	-	-
MSTRG.30759	--	PREDICTED: HMG domain-containing protein 3-like [Cyprinodon variegatus]	-	-	-	-	-	-	-
MSTRG.30760	IQGAP1	PREDICTED: ras GTPase-activating-like protein IQGAP3 [Stegastes partitus]	Cellular Processes	Cell motility	ko04810//Regulation of actin cytoskeleton	K05767	-	-	-
MSTRG.30767	Stub1	PREDICTED: STIP1 homology and U box-containing protein 1-like [Lates calcarifer]	Genetic Information Processing;Genetic Information Processing	Folding, sorting and degradation;Folding, sorting and degradation	ko04141//Protein processing in endoplasmic reticulum;ko04120//Ubiquitin mediated proteolysis	K09561;K09561	-	-	-
MSTRG.30779	samhd1	PREDICTED: deoxynucleoside triphosphate triphosphohydrolase SAMHD1-like isoform X2 [Kryptolebias marmoratus]	-	-	-	-	-	-	-
MSTRG.30787	rnf213a	PREDICTED: E3 ubiquitin-protein ligase RNF213 isoform X1 [Larimichthys crocea]	-	-	-	-	-	GO:0017111//nucleoside-triphosphatase activity;GO:0032550//purine ribonucleoside binding;GO:0046914//transition metal ion binding	-
MSTRG.30789	Zfand1	PREDICTED: AN1-type zinc finger protein 1 [Larimichthys crocea]	-	-	-	-	-	GO:0043169//cation binding	-
MSTRG.30797	--	-	-	-	-	-	-	-	-
MSTRG.30800	SSPO	PREDICTED: LOW QUALITY PROTEIN: SCO-spondin [Lates calcarifer]	-	-	-	-	-	-	-
MSTRG.30801	--	PREDICTED: low affinity immunoglobulin gamma Fc region receptor II-like [Stegastes partitus]	-	-	-	-	-	-	-
MSTRG.30807	GTPBP2	PREDICTED: GTP-binding protein 2-like, partial [Fundulus heteroclitus]	-	-	-	-	-	GO:0017111//nucleoside-triphosphatase activity;GO:0032550//purine ribonucleoside binding	-
MSTRG.30808	aldh9A1	PREDICTED: aldehyde dehydrogenase family 9 member A1 isoform X2 [Lates calcarifer]	Metabolism;Metabolism;Metabolism;Metabolism;Metabolism;Metabolism;Metabolism;Metabolism;Metabolism;Metabolism;Metabolism;Metabolism	Global and overview maps;Amino acid metabolism;Carbohydrate metabolism;Lipid metabolism;Amino acid metabolism;Amino acid metabolism;Carbohydrate metabolism;Lipid metabolism;Amino acid metabolism;Amino acid metabolism;Metabolism of other amino acids;Carbohydrate metabolism	ko01100//Metabolic pathways;ko00310//Lysine degradation;ko00010//Glycolysis / Gluconeogenesis;ko00561//Glycerolipid metabolism;ko00330//Arginine and proline metabolism;ko00380//Tryptophan metabolism;ko00620//Pyruvate metabolism;ko00071//Fatty acid degradation;ko00280//Valine, leucine and isoleucine degradation;ko00340//Histidine metabolism;ko00410//beta-Alanine metabolism;ko00053//Ascorbate and a…	K00149;K00149;K00149;K00149;K00149;K00149;K00149;K00149;K00149;K00149;K00149;K00149	-	-	-
MSTRG.30809	--	-	-	-	-	-	-	-	-
[truncated: 619 more rows]

## Sheet: Table S6
Table S6. GO Enrichment Analysis of DEGs between EI vs F
GO ID (Ontology)	GO Term (Ontology)	GO ID (Class)	GO Term (Class)	number_of_EI-vs-F (up)	number_of_EI-vs-F (down)	Genes_of_EI-vs-F_up	Genes_of_EI-vs-F_down
GO:0008150	Biological Process	GO:0044699	single-organism process	108	60	MSTRG.26053(--),MSTRG.9805(--),ncbi_109951275(DYXC1),ncbi_109951631(LAT4),ncbi_109951644(IGS11),ncbi_109952108(PGDH),ncbi_109952200(VGFR4),ncbi_109952211(SYG),ncbi_109952300(MRP3),ncbi_109952600(MRP4),ncbi_109952935(PNPH),ncbi_109952967(FOXO3),ncbi_109954036(SQRD),ncbi_109954112(CND1),ncbi_109954542(RHOU),ncbi_109954649(APOEB),ncbi_109955007(PTAFR),ncbi_109955468(RHEB),ncbi_109955650(CY24B),ncbi_…	MSTRG.29174(Dpys),MSTRG.8366(--),ncbi_109952929(CSGA),ncbi_109954531(ACTS),ncbi_109955883(SALL1),ncbi_109955953(NSG1),ncbi_109956110(GATA2),ncbi_109957444(PGFRL),ncbi_109957484(ANDR),ncbi_109957654(FGF12),ncbi_109957737(LAMA3),ncbi_109957785(TAL1),ncbi_109958832(VGLU1),ncbi_109959657(TENA),ncbi_109959968(GBRA6),ncbi_109960060(KCNKI),ncbi_109960414(GBRA3),ncbi_109960468(TMM88),ncbi_109960540(PPLA)…
GO:0008150	Biological Process	GO:0009987	cellular process	114	56	MSTRG.9805(--),ncbi_109951275(DYXC1),ncbi_109951487(SOX9),ncbi_109951631(LAT4),ncbi_109951644(IGS11),ncbi_109952200(VGFR4),ncbi_109952211(SYG),ncbi_109952300(MRP3),ncbi_109952600(MRP4),ncbi_109952684(KAD9),ncbi_109952935(PNPH),ncbi_109952967(FOXO3),ncbi_109954112(CND1),ncbi_109954542(RHOU),ncbi_109955007(PTAFR),ncbi_109955248(PKDCC),ncbi_109955468(RHEB),ncbi_109955727(NRP2),ncbi_109955901(TGM2),n…	MSTRG.29174(Dpys),MSTRG.8366(--),ncbi_109951921(FOXL2),ncbi_109952185(KCRS),ncbi_109954531(ACTS),ncbi_109955883(SALL1),ncbi_109955953(NSG1),ncbi_109956110(GATA2),ncbi_109956575(HSPL),ncbi_109957444(PGFRL),ncbi_109957484(ANDR),ncbi_109957654(FGF12),ncbi_109957737(LAMA3),ncbi_109957785(TAL1),ncbi_109958832(VGLU1),ncbi_109959657(TENA),ncbi_109959968(GBRA6),ncbi_109960060(KCNKI),ncbi_109960414(GBRA3)…
GO:0008150	Biological Process	GO:0008152	metabolic process	82	37	ncbi_109951487(SOX9),ncbi_109952108(PGDH),ncbi_109952200(VGFR4),ncbi_109952211(SYG),ncbi_109952499(PYGM),ncbi_109952684(KAD9),ncbi_109952935(PNPH),ncbi_109952967(FOXO3),ncbi_109954036(SQRD),ncbi_109954649(APOEB),ncbi_109954970(ADA28),ncbi_109955035(FOXN3),ncbi_109955248(PKDCC),ncbi_109955650(CY24B),ncbi_109955901(TGM2),ncbi_109955915(MAFB),ncbi_109956259(CDD),ncbi_109956374(SGK1),ncbi_109956508(B…	MSTRG.29174(Dpys),MSTRG.8366(--),ncbi_109951661(PLA1A),ncbi_109951921(FOXL2),ncbi_109952185(KCRS),ncbi_109952929(CSGA),ncbi_109955953(NSG1),ncbi_109956110(GATA2),ncbi_109957444(PGFRL),ncbi_109957484(ANDR),ncbi_109960540(PPLA),ncbi_109960818(MUSK),ncbi_109960866(PPARA),ncbi_109961016(LOX5),ncbi_109963082(CBPN),ncbi_109963853(ACTHR),ncbi_109964241(DHB1),ncbi_109965125(ARHG4),ncbi_109965472(ASB11),n…
GO:0008150	Biological Process	GO:0050789	regulation of biological process	60	36	MSTRG.9805(--),ncbi_109951487(SOX9),ncbi_109952200(VGFR4),ncbi_109952967(FOXO3),ncbi_109954542(RHOU),ncbi_109955007(PTAFR),ncbi_109955035(FOXN3),ncbi_109955468(RHEB),ncbi_109955727(NRP2),ncbi_109955915(MAFB),ncbi_109956423(CFTR),ncbi_109956956(CML1),ncbi_109957552(DOCK2),ncbi_109957967(PF2R),ncbi_109958044(GPR1),ncbi_109959573(GRIA3),ncbi_109960970(E2F7),ncbi_109961090(MSXC),ncbi_109961152(NKX32)…	ncbi_109951921(FOXL2),ncbi_109954531(ACTS),ncbi_109955883(SALL1),ncbi_109955953(NSG1),ncbi_109956110(GATA2),ncbi_109957444(PGFRL),ncbi_109957484(ANDR),ncbi_109957654(FGF12),ncbi_109957737(LAMA3),ncbi_109957785(TAL1),ncbi_109959657(TENA),ncbi_109959968(GBRA6),ncbi_109960414(GBRA3),ncbi_109960490(VEGFC),ncbi_109960540(PPLA),ncbi_109960818(MUSK),ncbi_109960866(PPARA),ncbi_109961642(ITA9),ncbi_109962…
GO:0008150	Biological Process	GO:0065007	biological regulation	61	36	MSTRG.9805(--),ncbi_109951487(SOX9),ncbi_109952200(VGFR4),ncbi_109952967(FOXO3),ncbi_109954542(RHOU),ncbi_109955007(PTAFR),ncbi_109955035(FOXN3),ncbi_109955468(RHEB),ncbi_109955727(NRP2),ncbi_109955915(MAFB),ncbi_109956423(CFTR),ncbi_109956956(CML1),ncbi_109957552(DOCK2),ncbi_109957967(PF2R),ncbi_109958044(GPR1),ncbi_109959243(HPHL1),ncbi_109959573(GRIA3),ncbi_109960970(E2F7),ncbi_109961090(MSXC)…	ncbi_109951921(FOXL2),ncbi_109954531(ACTS),ncbi_109955883(SALL1),ncbi_109955953(NSG1),ncbi_109956110(GATA2),ncbi_109957444(PGFRL),ncbi_109957484(ANDR),ncbi_109957654(FGF12),ncbi_109957737(LAMA3),ncbi_109957785(TAL1),ncbi_109959657(TENA),ncbi_109959968(GBRA6),ncbi_109960414(GBRA3),ncbi_109960490(VEGFC),ncbi_109960540(PPLA),ncbi_109960818(MUSK),ncbi_109960866(PPARA),ncbi_109961642(ITA9),ncbi_109962…
GO:0008150	Biological Process	GO:0032502	developmental process	28	24	MSTRG.26053(--),MSTRG.9805(--),ncbi_109951275(DYXC1),ncbi_109952967(FOXO3),ncbi_109955727(NRP2),ncbi_109956423(CFTR),ncbi_109957172(SUMO3),ncbi_109959517(LTBP3),ncbi_109961090(MSXC),ncbi_109961977(PAX2A),ncbi_109962077(RSLBB),ncbi_109962419(FGFR3),ncbi_109962467(EZRI),ncbi_109962674(MMP14),ncbi_109963600(NOGG2),ncbi_109964298(FGRL1),ncbi_109964672(MAFB),ncbi_109964983(RUNX3),ncbi_109966812(TF7L2)…	ncbi_109954531(ACTS),ncbi_109955883(SALL1),ncbi_109956110(GATA2),ncbi_109957737(LAMA3),ncbi_109957785(TAL1),ncbi_109959657(TENA),ncbi_109960468(TMM88),ncbi_109960540(PPLA),ncbi_109960818(MUSK),ncbi_109960830(LMO41),ncbi_109962396(ACTS),ncbi_109962500(IKZF1),ncbi_109963853(ACTHR),ncbi_109965447(FSTL1),ncbi_109966317(TWST2),ncbi_109968413(NDRG4),ncbi_109969955(GAT5A),ncbi_109971249(STRA6),ncbi_1099…
GO:0008150	Biological Process	GO:0050896	response to stimulus	44	24	MSTRG.9805(--),ncbi_109952200(VGFR4),ncbi_109952967(FOXO3),ncbi_109954542(RHOU),ncbi_109955007(PTAFR),ncbi_109955468(RHEB),ncbi_109955727(NRP2),ncbi_109956423(CFTR),ncbi_109956503(GA45G),ncbi_109956956(CML1),ncbi_109957305(CCL19),ncbi_109957967(PF2R),ncbi_109958044(GPR1),ncbi_109959573(GRIA3),ncbi_109961090(MSXC),ncbi_109961440(ACKR4),ncbi_109961497(AGTR1),ncbi_109961519(GRID2),ncbi_109962077(RSL…	ncbi_109954531(ACTS),ncbi_109955883(SALL1),ncbi_109955953(NSG1),ncbi_109957444(PGFRL),ncbi_109957484(ANDR),ncbi_109957654(FGF12),ncbi_109959657(TENA),ncbi_109960540(PPLA),ncbi_109960818(MUSK),ncbi_109960866(PPARA),ncbi_109961642(ITA9),ncbi_109962396(ACTS),ncbi_109962773(CRFR1),ncbi_109963853(ACTHR),ncbi_109965447(FSTL1),ncbi_109965472(ASB11),ncbi_109967457(CCL20),ncbi_109967518(O52B2),ncbi_109968…
GO:0008150	Biological Process	GO:0032501	multicellular organismal process	28	23	MSTRG.26053(--),MSTRG.9805(--),ncbi_109951275(DYXC1),ncbi_109951644(IGS11),ncbi_109955727(NRP2),ncbi_109956516(SEM6A),ncbi_109959517(LTBP3),ncbi_109959898(SE3AA),ncbi_109961090(MSXC),ncbi_109961497(AGTR1),ncbi_109961977(PAX2A),ncbi_109962419(FGFR3),ncbi_109962467(EZRI),ncbi_109962674(MMP14),ncbi_109963068(ITB6),ncbi_109964298(FGRL1),ncbi_109964672(MAFB),ncbi_109964983(RUNX3),ncbi_109965430(VGL2A)…	ncbi_109954531(ACTS),ncbi_109955883(SALL1),ncbi_109956110(GATA2),ncbi_109957737(LAMA3),ncbi_109957785(TAL1),ncbi_109959657(TENA),ncbi_109960468(TMM88),ncbi_109960540(PPLA),ncbi_109960818(MUSK),ncbi_109960830(LMO41),ncbi_109962396(ACTS),ncbi_109962500(IKZF1),ncbi_109963853(ACTHR),ncbi_109965447(FSTL1),ncbi_109966317(TWST2),ncbi_109967518(O52B2),ncbi_109968413(NDRG4),ncbi_109969955(GAT5A),ncbi_1099…
GO:0008150	Biological Process	GO:0023052	signaling	32	18	ncbi_109952200(VGFR4),ncbi_109952967(FOXO3),ncbi_109954542(RHOU),ncbi_109955007(PTAFR),ncbi_109955468(RHEB),ncbi_109955727(NRP2),ncbi_109956956(CML1),ncbi_109957967(PF2R),ncbi_109958044(GPR1),ncbi_109959573(GRIA3),ncbi_109961440(ACKR4),ncbi_109961497(AGTR1),ncbi_109961519(GRID2),ncbi_109962077(RSLBB),ncbi_109962419(FGFR3),ncbi_109963068(ITB6),ncbi_109965441(P2RY8),ncbi_109965442(GP183),ncbi_10996…	ncbi_109955883(SALL1),ncbi_109955953(NSG1),ncbi_109957444(PGFRL),ncbi_109957484(ANDR),ncbi_109957654(FGF12),ncbi_109960540(PPLA),ncbi_109960866(PPARA),ncbi_109961642(ITA9),ncbi_109962773(CRFR1),ncbi_109963853(ACTHR),ncbi_109965447(FSTL1),ncbi_109965472(ASB11),ncbi_109967518(O52B2),ncbi_109968475(PRGR),ncbi_109970345(NR1D2),ncbi_109971989(WNT4A),ncbi_109972882(WNT11),ncbi_109973363(GBG2)
GO:0008150	Biological Process	GO:0051179	localization	39	16	MSTRG.9805(--),ncbi_109951631(LAT4),ncbi_109951644(IGS11),ncbi_109952300(MRP3),ncbi_109952600(MRP4),ncbi_109954649(APOEB),ncbi_109955727(NRP2),ncbi_109956423(CFTR),ncbi_109957172(SUMO3),ncbi_109958135(CMC1),ncbi_109958702(FABPH),ncbi_109959047(RET7),ncbi_109959243(HPHL1),ncbi_109959573(GRIA3),ncbi_109959597(UCP2),ncbi_109959651(AT2A2),ncbi_109960220(SO1C1),ncbi_109961440(ACKR4),ncbi_109961519(GRI…	ncbi_109955953(NSG1),ncbi_109957737(LAMA3),ncbi_109959657(TENA),ncbi_109959968(GBRA6),ncbi_109960060(KCNKI),ncbi_109960414(GBRA3),ncbi_109960540(PPLA),ncbi_109960818(MUSK),ncbi_109961593(S28A3),ncbi_109969955(GAT5A),ncbi_109971025(KCNG1),ncbi_109971249(STRA6),ncbi_109971989(WNT4A),ncbi_109972882(WNT11),ncbi_109974984(LAMA1),ncbi_803937(COX1)
GO:0008150	Biological Process	GO:0040011	locomotion	8	9	MSTRG.9805(--),ncbi_109951644(IGS11),ncbi_109955727(NRP2),ncbi_109956423(CFTR),ncbi_109962467(EZRI),ncbi_109962674(MMP14),ncbi_109972290(SDF1),ncbi_109974431(MMP14)	ncbi_109957737(LAMA3),ncbi_109959657(TENA),ncbi_109960818(MUSK),ncbi_109967457(CCL20),ncbi_109969955(GAT5A),ncbi_109971989(WNT4A),ncbi_109972882(WNT11),ncbi_109973862(CO4A1),ncbi_109974984(LAMA1)
GO:0008150	Biological Process	GO:0071840	cellular component organization or biogenesis	13	9	MSTRG.9805(--),ncbi_109951275(DYXC1),ncbi_109954112(CND1),ncbi_109955727(NRP2),ncbi_109956383(L12R1),ncbi_109962467(EZRI),ncbi_109962674(MMP14),ncbi_109964390(NLGNX),ncbi_109966008(TBB4B),ncbi_109970583(CENPJ),ncbi_109972290(SDF1),ncbi_109974431(MMP14),ncbi_109974612(RAP1B)	ncbi_109954531(ACTS),ncbi_109955953(NSG1),ncbi_109956575(HSPL),ncbi_109959657(TENA),ncbi_109960818(MUSK),ncbi_109962396(ACTS),ncbi_109963605(FSCN2),ncbi_109971025(KCNG1),ncbi_109973862(CO4A1)
GO:0008150	Biological Process	GO:0002376	immune system process	8	8	MSTRG.26053(--),MSTRG.9805(--),ncbi_109956423(CFTR),ncbi_109964983(RUNX3),ncbi_109971349(TNF10),ncbi_109972052(MMP9),ncbi_109972290(SDF1),ncbi_109972381(CXCR4)	ncbi_109956110(GATA2),ncbi_109957785(TAL1),ncbi_109960468(TMM88),ncbi_109962500(IKZF1),ncbi_109964279(CXL14),ncbi_109967457(CCL20),ncbi_109969955(GAT5A),ncbi_109972420(RBTN2)
GO:0008150	Biological Process	GO:0048518	positive regulation of biological process	4	6	MSTRG.9805(--),ncbi_109972290(SDF1),ncbi_109973967(LMO3),ncbi_109974612(RAP1B)	ncbi_109955883(SALL1),ncbi_109957785(TAL1),ncbi_109959657(TENA),ncbi_109960490(VEGFC),ncbi_109963853(ACTHR),ncbi_109965472(ASB11)
GO:0008150	Biological Process	GO:0022610	biological adhesion	9	4	ncbi_109953035(SCRB2),ncbi_109956692(FAT2),ncbi_109958424(PCDH7),ncbi_109959473(CAD23),ncbi_109962467(EZRI),ncbi_109963068(ITB6),ncbi_109964390(NLGNX),ncbi_109970902(CRUM1),ncbi_109972329(SCRB2)	ncbi_109957737(LAMA3),ncbi_109962500(IKZF1),ncbi_109962712(CAD20),ncbi_109974984(LAMA1)
GO:0008150	Biological Process	GO:0048519	negative regulation of biological process	5	4	MSTRG.9805(--),ncbi_109952967(FOXO3),ncbi_109972290(SDF1),ncbi_109973967(LMO3),ncbi_109974134(CDN1B)	ncbi_109959657(TENA),ncbi_109960540(PPLA),ncbi_109960818(MUSK),ncbi_109966317(TWST2)
GO:0008150	Biological Process	GO:0040007	growth	5	3	MSTRG.9805(--),ncbi_109961090(MSXC),ncbi_109962674(MMP14),ncbi_109972290(SDF1),ncbi_109974431(MMP14)	ncbi_109959657(TENA),ncbi_109960818(MUSK),ncbi_109971989(WNT4A)
GO:0008150	Biological Process	GO:0007610	behavior	3	1	MSTRG.9805(--),ncbi_109956423(CFTR),ncbi_109972290(SDF1)	ncbi_109974730(CAH8)
GO:0008150	Biological Process	GO:0099531	presynaptic process involved in synaptic transmission	1	0	ncbi_109974612(RAP1B)	--
GO:0008150	Biological Process	GO:0051704	multi-organism process	4	0	ncbi_109956423(CFTR),ncbi_109969383(ANGL4),ncbi_109972052(MMP9),ncbi_109974212(RHOG)	--
GO:0003674	Molecular Function	GO:0005488	binding	95	47	MSTRG.26053(--),MSTRG.9805(--),ncbi_109952200(VGFR4),ncbi_109952211(SYG),ncbi_109952300(MRP3),ncbi_109952499(PYGM),ncbi_109952600(MRP4),ncbi_109952967(FOXO3),ncbi_109954542(RHOU),ncbi_109954649(APOEB),ncbi_109954717(IDLC),ncbi_109954970(ADA28),ncbi_109955035(FOXN3),ncbi_109955248(PKDCC),ncbi_109955468(RHEB),ncbi_109955727(NRP2),ncbi_109955901(TGM2),ncbi_109955915(MAFB),ncbi_109956259(CDD),ncbi_10…	ncbi_109951921(FOXL2),ncbi_109952185(KCRS),ncbi_109954455(FHL1),ncbi_109954531(ACTS),ncbi_109954715(FHL3),ncbi_109955430(GLIS1),ncbi_109955883(SALL1),ncbi_109955953(NSG1),ncbi_109956110(GATA2),ncbi_109956575(HSPL),ncbi_109957444(PGFRL),ncbi_109957484(ANDR),ncbi_109957654(FGF12),ncbi_109957785(TAL1),ncbi_109958809(FHL3),ncbi_109959975(FGF1),ncbi_109960818(MUSK),ncbi_109960830(LMO41),ncbi_109960866…
GO:0003674	Molecular Function	GO:0003824	catalytic activity	74	20	ncbi_109952108(PGDH),ncbi_109952200(VGFR4),ncbi_109952211(SYG),ncbi_109952300(MRP3),ncbi_109952499(PYGM),ncbi_109952600(MRP4),ncbi_109952684(KAD9),ncbi_109952935(PNPH),ncbi_109954970(ADA28),ncbi_109955248(PKDCC),ncbi_109955603(NUD15),ncbi_109955650(CY24B),ncbi_109955727(NRP2),ncbi_109956012(GXLT2),ncbi_109956259(CDD),ncbi_109956374(SGK1),ncbi_109956423(CFTR),ncbi_109956508(BHMT1),ncbi_109956666(P…	MSTRG.29174(Dpys),MSTRG.8366(--),ncbi_109951661(PLA1A),ncbi_109952185(KCRS),ncbi_109952929(CSGA),ncbi_109954531(ACTS),ncbi_109957118(UGT3),ncbi_109960818(MUSK),ncbi_109961016(LOX5),ncbi_109962396(ACTS),ncbi_109963082(CBPN),ncbi_109964241(DHB1),ncbi_109970576(PDE2A),ncbi_109970620(PGM1),ncbi_109971254(CP11A),ncbi_109972612(PRS35),ncbi_109972947(CP17A),ncbi_803932(NU5M),ncbi_803937(COX1),ncbi_80393…
GO:0003674	Molecular Function	GO:0060089	molecular transducer activity	15	10	ncbi_109955007(PTAFR),ncbi_109955727(NRP2),ncbi_109956956(CML1),ncbi_109957967(PF2R),ncbi_109958044(GPR1),ncbi_109959573(GRIA3),ncbi_109961440(ACKR4),ncbi_109961497(AGTR1),ncbi_109961519(GRID2),ncbi_109962419(FGFR3),ncbi_109965441(P2RY8),ncbi_109965442(GP183),ncbi_109968380(GRIA3),ncbi_109968709(GRIA1),ncbi_109972381(CXCR4)	ncbi_109957484(ANDR),ncbi_109959968(GBRA6),ncbi_109960414(GBRA3),ncbi_109960866(PPARA),ncbi_109962773(CRFR1),ncbi_109963853(ACTHR),ncbi_109967518(O52B2),ncbi_109968475(PRGR),ncbi_109970345(NR1D2),ncbi_109973363(GBG2)
GO:0003674	Molecular Function	GO:0001071	nucleic acid binding transcription factor activity	7	9	ncbi_109952967(FOXO3),ncbi_109955035(FOXN3),ncbi_109955915(MAFB),ncbi_109960970(E2F7),ncbi_109962211(RUNX2),ncbi_109964672(MAFB),ncbi_109964983(RUNX3)	ncbi_109951921(FOXL2),ncbi_109956110(GATA2),ncbi_109957484(ANDR),ncbi_109960866(PPARA),ncbi_109966317(TWST2),ncbi_109968475(PRGR),ncbi_109969955(GAT5A),ncbi_109970345(NR1D2),ncbi_109970748(NFE2)
GO:0003674	Molecular Function	GO:0005215	transporter activity	16	8	ncbi_109952300(MRP3),ncbi_109952600(MRP4),ncbi_109956423(CFTR),ncbi_109959573(GRIA3),ncbi_109959651(AT2A2),ncbi_109961519(GRID2),ncbi_109962409(S39A8),ncbi_109963197(EAA2),ncbi_109966447(XCT),ncbi_109966494(YLAT1),ncbi_109968380(GRIA3),ncbi_109968709(GRIA1),ncbi_109969309(KCNN2),ncbi_109970241(GTR3),ncbi_109972229(KCNJ2),ncbi_109974415(LAT2)	ncbi_109954466(BAT1),ncbi_109959968(GBRA6),ncbi_109960414(GBRA3),ncbi_109961593(S28A3),ncbi_109965310(S22A6),ncbi_109971025(KCNG1),ncbi_109971249(STRA6),ncbi_803931(ATP6)
GO:0003674	Molecular Function	GO:0004871	signal transducer activity	11	7	ncbi_109955007(PTAFR),ncbi_109955727(NRP2),ncbi_109956956(CML1),ncbi_109957967(PF2R),ncbi_109958044(GPR1),ncbi_109961440(ACKR4),ncbi_109961497(AGTR1),ncbi_109962419(FGFR3),ncbi_109965441(P2RY8),ncbi_109965442(GP183),ncbi_109972381(CXCR4)	ncbi_109957484(ANDR),ncbi_109960866(PPARA),ncbi_109962773(CRFR1),ncbi_109963853(ACTHR),ncbi_109967518(O52B2),ncbi_109968475(PRGR),ncbi_109970345(NR1D2)
GO:0003674	Molecular Function	GO:0098772	molecular function regulator	0	3	--	ncbi_109960540(PPLA),ncbi_109965125(ARHG4),ncbi_109966856(P85B)
GO:0003674	Molecular Function	GO:0000988	transcription factor activity, protein binding	0	1	--	ncbi_109966317(TWST2)
GO:0003674	Molecular Function	GO:0005198	structural molecule activity	1	0	ncbi_109966008(TBB4B)	--
GO:0005575	Cellular Component	GO:0016020	membrane	60	25	ncbi_109951631(LAT4),ncbi_109952200(VGFR4),ncbi_109952300(MRP3),ncbi_109952600(MRP4),ncbi_109953035(SCRB2),ncbi_109955007(PTAFR),ncbi_109955650(CY24B),ncbi_109956423(CFTR),ncbi_109956516(SEM6A),ncbi_109956692(FAT2),ncbi_109956956(CML1),ncbi_109957967(PF2R),ncbi_109958044(GPR1),ncbi_109958135(CMC1),ncbi_109958424(PCDH7),ncbi_109959243(HPHL1),ncbi_109959473(CAD23),ncbi_109959573(GRIA3),ncbi_1099595…	ncbi_109952471(TMM25),ncbi_109954466(BAT1),ncbi_109955953(NSG1),ncbi_109957444(PGFRL),ncbi_109958263(TMM47),ncbi_109959968(GBRA6),ncbi_109960060(KCNKI),ncbi_109960414(GBRA3),ncbi_109960540(PPLA),ncbi_109960818(MUSK),ncbi_109961593(S28A3),ncbi_109961642(ITA9),ncbi_109962712(CAD20),ncbi_109962773(CRFR1),ncbi_109963853(ACTHR),ncbi_109967518(O52B2),ncbi_109968839(CX32),ncbi_109968840(CX32),ncbi_10996…
GO:0005575	Cellular Component	GO:0005623	cell	50	25	ncbi_109951487(SOX9),ncbi_109952211(SYG),ncbi_109952967(FOXO3),ncbi_109953035(SCRB2),ncbi_109954112(CND1),ncbi_109954542(RHOU),ncbi_109954717(IDLC),ncbi_109955915(MAFB),ncbi_109955980(ION3),ncbi_109956383(L12R1),ncbi_109957172(SUMO3),ncbi_109957787(KIF1A),ncbi_109959573(GRIA3),ncbi_109959600(ZBT20),ncbi_109959651(AT2A2),ncbi_109959852(SIA8A),ncbi_109960485(KIF5C),ncbi_109960724(KATL2),ncbi_109960…	MSTRG.8366(--),ncbi_109951921(FOXL2),ncbi_109952124(MYH16),ncbi_109954531(ACTS),ncbi_109955953(NSG1),ncbi_109956575(HSPL),ncbi_109957484(ANDR),ncbi_109960540(PPLA),ncbi_109960818(MUSK),ncbi_109960866(PPARA),ncbi_109961642(ITA9),ncbi_109962396(ACTS),ncbi_109963605(FSCN2),ncbi_109963853(ACTHR),ncbi_109964241(DHB1),ncbi_109966317(TWST2),ncbi_109968475(PRGR),ncbi_109969955(GAT5A),ncbi_109970345(NR1D2…
GO:0005575	Cellular Component	GO:0044464	cell part	50	25	ncbi_109951487(SOX9),ncbi_109952211(SYG),ncbi_109952967(FOXO3),ncbi_109953035(SCRB2),ncbi_109954112(CND1),ncbi_109954542(RHOU),ncbi_109954717(IDLC),ncbi_109955915(MAFB),ncbi_109955980(ION3),ncbi_109956383(L12R1),ncbi_109957172(SUMO3),ncbi_109957787(KIF1A),ncbi_109959573(GRIA3),ncbi_109959600(ZBT20),ncbi_109959651(AT2A2),ncbi_109959852(SIA8A),ncbi_109960485(KIF5C),ncbi_109960724(KATL2),ncbi_109960…	MSTRG.8366(--),ncbi_109951921(FOXL2),ncbi_109952124(MYH16),ncbi_109954531(ACTS),ncbi_109955953(NSG1),ncbi_109956575(HSPL),ncbi_109957484(ANDR),ncbi_109960540(PPLA),ncbi_109960818(MUSK),ncbi_109960866(PPARA),ncbi_109961642(ITA9),ncbi_109962396(ACTS),ncbi_109963605(FSCN2),ncbi_109963853(ACTHR),ncbi_109964241(DHB1),ncbi_109966317(TWST2),ncbi_109968475(PRGR),ncbi_109969955(GAT5A),ncbi_109970345(NR1D2…
GO:0005575	Cellular Component	GO:0044425	membrane part	52	23	ncbi_109951631(LAT4),ncbi_109952200(VGFR4),ncbi_109952300(MRP3),ncbi_109952600(MRP4),ncbi_109953035(SCRB2),ncbi_109955007(PTAFR),ncbi_109955650(CY24B),ncbi_109956423(CFTR),ncbi_109956516(SEM6A),ncbi_109956956(CML1),ncbi_109957967(PF2R),ncbi_109958044(GPR1),ncbi_109958135(CMC1),ncbi_109958424(PCDH7),ncbi_109959573(GRIA3),ncbi_109959597(UCP2),ncbi_109959651(AT2A2),ncbi_109959852(SIA8A),ncbi_1099609…	ncbi_109952471(TMM25),ncbi_109954466(BAT1),ncbi_109955953(NSG1),ncbi_109957444(PGFRL),ncbi_109958263(TMM47),ncbi_109959968(GBRA6),ncbi_109960060(KCNKI),ncbi_109960414(GBRA3),ncbi_109960540(PPLA),ncbi_109960818(MUSK),ncbi_109961593(S28A3),ncbi_109961642(ITA9),ncbi_109962712(CAD20),ncbi_109962773(CRFR1),ncbi_109963853(ACTHR),ncbi_109968839(CX32),ncbi_109968840(CX32),ncbi_109968849(CX33),ncbi_109971…
GO:0005575	Cellular Component	GO:0043226	organelle	40	21	ncbi_109951487(SOX9),ncbi_109952967(FOXO3),ncbi_109953035(SCRB2),ncbi_109954112(CND1),ncbi_109954717(IDLC),ncbi_109955915(MAFB),ncbi_109955980(ION3),ncbi_109956383(L12R1),ncbi_109957172(SUMO3),ncbi_109957787(KIF1A),ncbi_109959597(UCP2),ncbi_109959600(ZBT20),ncbi_109959651(AT2A2),ncbi_109959852(SIA8A),ncbi_109960485(KIF5C),ncbi_109960724(KATL2),ncbi_109960970(E2F7),ncbi_109961090(MSXC),ncbi_109961…	ncbi_109951921(FOXL2),ncbi_109952124(MYH16),ncbi_109954531(ACTS),ncbi_109955953(NSG1),ncbi_109956575(HSPL),ncbi_109957484(ANDR),ncbi_109960540(PPLA),ncbi_109960866(PPARA),ncbi_109962396(ACTS),ncbi_109963605(FSCN2),ncbi_109966317(TWST2),ncbi_109968475(PRGR),ncbi_109969955(GAT5A),ncbi_109970345(NR1D2),ncbi_109970748(NFE2),ncbi_109972420(RBTN2),ncbi_109973363(GBG2),ncbi_803931(ATP6),ncbi_803932(NU5M…
GO:0005575	Cellular Component	GO:0032991	macromolecular complex	8	11	ncbi_109957787(KIF1A),ncbi_109960485(KIF5C),ncbi_109960970(E2F7),ncbi_109961552(DYH10),ncbi_109966008(TBB4B),ncbi_109966303(DYH7),ncbi_109970902(CRUM1),ncbi_109971922(DYH2)	ncbi_109957737(LAMA3),ncbi_109960540(PPLA),ncbi_109966317(TWST2),ncbi_109968839(CX32),ncbi_109968840(CX32),ncbi_109968849(CX33),ncbi_109970748(NFE2),ncbi_109971025(KCNG1),ncbi_109973363(GBG2),ncbi_109974984(LAMA1),ncbi_803931(ATP6)
GO:0005575	Cellular Component	GO:0044422	organelle part	17	7	ncbi_109954717(IDLC),ncbi_109955980(ION3),ncbi_109957172(SUMO3),ncbi_109957787(KIF1A),ncbi_109959597(UCP2),ncbi_109959651(AT2A2),ncbi_109959852(SIA8A),ncbi_109960485(KIF5C),ncbi_109961552(DYH10),ncbi_109962467(EZRI),ncbi_109966303(DYH7),ncbi_109967403(SOAT1),ncbi_109969912(ARF3),ncbi_109970583(CENPJ),ncbi_109971514(CHPF2),ncbi_109971922(DYH2),ncbi_109973279(LFNG)	ncbi_109954531(ACTS),ncbi_109960540(PPLA),ncbi_109962396(ACTS),ncbi_803931(ATP6),ncbi_803932(NU5M),ncbi_803937(COX1),ncbi_803938(NU2M)
GO:0005575	Cellular Component	GO:0030054	cell junction	8	6	ncbi_109962467(EZRI),ncbi_109963218(CLD3),ncbi_109963223(CLD4),ncbi_109963262(CLD3),ncbi_109965852(CLD6),ncbi_109969616(CLD11),ncbi_109970455(CLD4),ncbi_109974612(RAP1B)	ncbi_109954531(ACTS),ncbi_109958263(TMM47),ncbi_109962396(ACTS),ncbi_109968839(CX32),ncbi_109968840(CX32),ncbi_109968849(CX33)
GO:0005575	Cellular Component	GO:0044421	extracellular region part	3	5	ncbi_109962467(EZRI),ncbi_109969383(ANGL4),ncbi_109971349(TNF10)	ncbi_109954531(ACTS),ncbi_109957737(LAMA3),ncbi_109962396(ACTS),ncbi_109963082(CBPN),ncbi_109974984(LAMA1)
GO:0005575	Cellular Component	GO:0005576	extracellular region	3	5	ncbi_109962467(EZRI),ncbi_109969383(ANGL4),ncbi_109971349(TNF10)	ncbi_109954531(ACTS),ncbi_109957737(LAMA3),ncbi_109962396(ACTS),ncbi_109963082(CBPN),ncbi_109974984(LAMA1)
GO:0005575	Cellular Component	GO:0031012	extracellular matrix	1	4	ncbi_109973234(ATS5)	ncbi_109957737(LAMA3),ncbi_109971989(WNT4A),ncbi_109972882(WNT11),ncbi_109974984(LAMA1)
GO:0005575	Cellular Component	GO:0044420	extracellular matrix component	0	2	--	ncbi_109957737(LAMA3),ncbi_109974984(LAMA1)
GO:0005575	Cellular Component	GO:0099512	supramolecular fiber	1	2	ncbi_109955980(ION3)	ncbi_109954531(ACTS),ncbi_109962396(ACTS)
GO:0005575	Cellular Component	GO:0044456	synapse part	4	1	ncbi_109959573(GRIA3),ncbi_109961519(GRID2),ncbi_109968380(GRIA3),ncbi_109968709(GRIA1)	ncbi_109960818(MUSK)
GO:0005575	Cellular Component	GO:0045202	synapse	4	1	ncbi_109959573(GRIA3),ncbi_109961519(GRID2),ncbi_109968380(GRIA3),ncbi_109968709(GRIA1)	ncbi_109960818(MUSK)
GO:0005575	Cellular Component	GO:0031974	membrane-enclosed lumen	1	0	ncbi_109957172(SUMO3)	--

## Sheet: Table S7
Table S7. GO Enrichment Analysis of DEGs between MI vs EI
GO ID (Ontology)	GO Term (Ontology)	GO ID (Class)	GO Term (Class)	number_of_MI-vs-EI (up)	number_of_MI-vs-EI (down)	Genes_of_MI-vs-EI_up	Genes_of_MI-vs-EI_down
GO:0008150	Biological Process	GO:0044699	single-organism process	16	28	MSTRG.30704(hbb),MSTRG.9996(FSTL1),ncbi_109955038(PROX1),ncbi_109956599(GBRP),ncbi_109960585(KAD1),ncbi_109962843(TT30A),ncbi_109963008(ACOD),ncbi_109963605(FSCN2),ncbi_109964067(PF2R),ncbi_109964131(ACHB2),ncbi_109965558(MSRB2),ncbi_109965561(ARX),ncbi_109965957(RASD1),ncbi_109967318(UPP1),ncbi_109970583(CENPJ),ncbi_109972877(MAP6)	ncbi_109951101(CO1A1),ncbi_109951265(CP24A),ncbi_109951631(LAT4),ncbi_109952211(SYG),ncbi_109952948(PRDM1),ncbi_109954649(APOEB),ncbi_109954654(--),ncbi_109956259(CDD),ncbi_109957967(PF2R),ncbi_109958358(HES1B),ncbi_109959243(HPHL1),ncbi_109959244(LAT4),ncbi_109959801(LUM),ncbi_109961440(ACKR4),ncbi_109962674(MMP14),ncbi_109964218(WNT9B),ncbi_109964241(DHB1),ncbi_109964672(MAFB),ncbi_109964983(RU…
GO:0008150	Biological Process	GO:0008152	metabolic process	16	25	ncbi_109952684(KAD9),ncbi_109954457(PPIL6),ncbi_109955035(FOXN3),ncbi_109955038(PROX1),ncbi_109960585(KAD1),ncbi_109962843(TT30A),ncbi_109963008(ACOD),ncbi_109963228(CDKL1),ncbi_109963495(BMP1),ncbi_109965158(AHRR),ncbi_109965558(MSRB2),ncbi_109965561(ARX),ncbi_109967318(UPP1),ncbi_109968793(MAK),ncbi_109969041(KAD7),ncbi_109971544(FA10)	ncbi_109951265(CP24A),ncbi_109951921(FOXL2),ncbi_109952164(KCRM),ncbi_109952211(SYG),ncbi_109954649(APOEB),ncbi_109954654(--),ncbi_109955915(MAFB),ncbi_109956259(CDD),ncbi_109956374(SGK1),ncbi_109958358(HES1B),ncbi_109959243(HPHL1),ncbi_109962674(MMP14),ncbi_109964241(DHB1),ncbi_109964497(ARHGP),ncbi_109964672(MAFB),ncbi_109964983(RUNX3),ncbi_109965672(GLNA),ncbi_109966750(RPGP1),ncbi_109968674(A…
GO:0008150	Biological Process	GO:0009987	cellular process	17	25	MSTRG.9996(FSTL1),ncbi_109952684(KAD9),ncbi_109954457(PPIL6),ncbi_109960585(KAD1),ncbi_109962843(TT30A),ncbi_109963008(ACOD),ncbi_109963228(CDKL1),ncbi_109963605(FSCN2),ncbi_109964067(PF2R),ncbi_109965158(AHRR),ncbi_109965558(MSRB2),ncbi_109965957(RASD1),ncbi_109967318(UPP1),ncbi_109968793(MAK),ncbi_109969041(KAD7),ncbi_109970583(CENPJ),ncbi_109972877(MAP6)	ncbi_109951631(LAT4),ncbi_109951921(FOXL2),ncbi_109952164(KCRM),ncbi_109952211(SYG),ncbi_109952948(PRDM1),ncbi_109955915(MAFB),ncbi_109956259(CDD),ncbi_109956374(SGK1),ncbi_109957967(PF2R),ncbi_109958358(HES1B),ncbi_109959243(HPHL1),ncbi_109959244(LAT4),ncbi_109959801(LUM),ncbi_109961440(ACKR4),ncbi_109962674(MMP14),ncbi_109964218(WNT9B),ncbi_109964672(MAFB),ncbi_109965672(GLNA),ncbi_109968674(AN…
GO:0008150	Biological Process	GO:0065007	biological regulation	9	19	MSTRG.9996(FSTL1),ncbi_109955035(FOXN3),ncbi_109955038(PROX1),ncbi_109963495(BMP1),ncbi_109964067(PF2R),ncbi_109965158(AHRR),ncbi_109965561(ARX),ncbi_109965957(RASD1),ncbi_109971544(FA10)	ncbi_109951921(FOXL2),ncbi_109954654(--),ncbi_109955915(MAFB),ncbi_109957967(PF2R),ncbi_109958358(HES1B),ncbi_109959243(HPHL1),ncbi_109961440(ACKR4),ncbi_109962674(MMP14),ncbi_109964218(WNT9B),ncbi_109964497(ARHGP),ncbi_109964672(MAFB),ncbi_109964983(RUNX3),ncbi_109966750(RPGP1),ncbi_109968674(ANPRB),ncbi_109969035(WT1A),ncbi_109969383(ANGL4),ncbi_109970902(CRUM1),ncbi_109972052(MMP9),ncbi_109974…
GO:0008150	Biological Process	GO:0050789	regulation of biological process	8	18	MSTRG.9996(FSTL1),ncbi_109955035(FOXN3),ncbi_109955038(PROX1),ncbi_109963495(BMP1),ncbi_109964067(PF2R),ncbi_109965158(AHRR),ncbi_109965561(ARX),ncbi_109965957(RASD1)	ncbi_109951921(FOXL2),ncbi_109954654(--),ncbi_109955915(MAFB),ncbi_109957967(PF2R),ncbi_109958358(HES1B),ncbi_109961440(ACKR4),ncbi_109962674(MMP14),ncbi_109964218(WNT9B),ncbi_109964497(ARHGP),ncbi_109964672(MAFB),ncbi_109964983(RUNX3),ncbi_109966750(RPGP1),ncbi_109968674(ANPRB),ncbi_109969035(WT1A),ncbi_109969383(ANGL4),ncbi_109970902(CRUM1),ncbi_109972052(MMP9),ncbi_109974431(MMP14)
GO:0008150	Biological Process	GO:0050896	response to stimulus	5	13	MSTRG.9996(FSTL1),ncbi_109962122(MIEAP),ncbi_109964067(PF2R),ncbi_109965158(AHRR),ncbi_109965957(RASD1)	ncbi_109951101(CO1A1),ncbi_109957305(CCL19),ncbi_109957967(PF2R),ncbi_109958358(HES1B),ncbi_109961440(ACKR4),ncbi_109964218(WNT9B),ncbi_109967570(NUPR1),ncbi_109968174(CO1A2),ncbi_109968674(ANPRB),ncbi_109969383(ANGL4),ncbi_109970902(CRUM1),ncbi_109972052(MMP9),ncbi_109973862(CO4A1)
GO:0008150	Biological Process	GO:0032501	multicellular organismal process	5	11	MSTRG.9996(FSTL1),ncbi_109955038(PROX1),ncbi_109962843(TT30A),ncbi_109965561(ARX),ncbi_109972877(MAP6)	ncbi_109951101(CO1A1),ncbi_109958358(HES1B),ncbi_109959801(LUM),ncbi_109962674(MMP14),ncbi_109964218(WNT9B),ncbi_109964672(MAFB),ncbi_109964983(RUNX3),ncbi_109970902(CRUM1),ncbi_109972052(MMP9),ncbi_109973862(CO4A1),ncbi_109974431(MMP14)
GO:0008150	Biological Process	GO:0051179	localization	5	11	MSTRG.30704(hbb),ncbi_109956599(GBRP),ncbi_109962843(TT30A),ncbi_109964131(ACHB2),ncbi_109972877(MAP6)	ncbi_109951631(LAT4),ncbi_109952246(SO2B1),ncbi_109954649(APOEB),ncbi_109954654(--),ncbi_109958702(FABPH),ncbi_109959243(HPHL1),ncbi_109961440(ACKR4),ncbi_109962674(MMP14),ncbi_109970902(CRUM1),ncbi_109974415(LAT2),ncbi_109974431(MMP14)
GO:0008150	Biological Process	GO:0032502	developmental process	4	9	MSTRG.9996(FSTL1),ncbi_109962843(TT30A),ncbi_109963495(BMP1),ncbi_109972877(MAP6)	ncbi_109951101(CO1A1),ncbi_109958358(HES1B),ncbi_109959801(LUM),ncbi_109962674(MMP14),ncbi_109964672(MAFB),ncbi_109964983(RUNX3),ncbi_109970902(CRUM1),ncbi_109973862(CO4A1),ncbi_109974431(MMP14)
GO:0008150	Biological Process	GO:0023052	signaling	3	6	MSTRG.9996(FSTL1),ncbi_109964067(PF2R),ncbi_109965957(RASD1)	ncbi_109957967(PF2R),ncbi_109958358(HES1B),ncbi_109961440(ACKR4),ncbi_109964218(WNT9B),ncbi_109968674(ANPRB),ncbi_109970902(CRUM1)
GO:0008150	Biological Process	GO:0071840	cellular component organization or biogenesis	4	4	ncbi_109962843(TT30A),ncbi_109963605(FSCN2),ncbi_109970583(CENPJ),ncbi_109972877(MAP6)	ncbi_109959801(LUM),ncbi_109962674(MMP14),ncbi_109973862(CO4A1),ncbi_109974431(MMP14)
GO:0008150	Biological Process	GO:0040007	growth	0	3	--	ncbi_109951101(CO1A1),ncbi_109962674(MMP14),ncbi_109974431(MMP14)
GO:0008150	Biological Process	GO:0040011	locomotion	0	3	--	ncbi_109962674(MMP14),ncbi_109973862(CO4A1),ncbi_109974431(MMP14)
GO:0008150	Biological Process	GO:0051704	multi-organism process	0	2	--	ncbi_109969383(ANGL4),ncbi_109972052(MMP9)
GO:0008150	Biological Process	GO:0002376	immune system process	0	2	--	ncbi_109964983(RUNX3),ncbi_109972052(MMP9)
GO:0008150	Biological Process	GO:0022610	biological adhesion	1	1	ncbi_109959473(CAD23)	ncbi_109970902(CRUM1)
GO:0008150	Biological Process	GO:0048518	positive regulation of biological process	1	1	ncbi_109963495(BMP1)	ncbi_109954654(--)
GO:0003674	Molecular Function	GO:0005488	binding	18	25	MSTRG.30704(hbb),ncbi_109954717(IDLC),ncbi_109955035(FOXN3),ncbi_109959464(DJB13),ncbi_109960585(KAD1),ncbi_109963008(ACOD),ncbi_109963228(CDKL1),ncbi_109963495(BMP1),ncbi_109963605(FSCN2),ncbi_109965158(AHRR),ncbi_109965489(ZIC2),ncbi_109965561(ARX),ncbi_109965957(RASD1),ncbi_109968793(MAK),ncbi_109970217(CELF3),ncbi_109970583(CENPJ),ncbi_109971544(FA10),ncbi_109972877(MAP6)	ncbi_109951265(CP24A),ncbi_109951921(FOXL2),ncbi_109952164(KCRM),ncbi_109952211(SYG),ncbi_109952948(PRDM1),ncbi_109954649(APOEB),ncbi_109955915(MAFB),ncbi_109956259(CDD),ncbi_109956374(SGK1),ncbi_109958358(HES1B),ncbi_109958702(FABPH),ncbi_109959243(HPHL1),ncbi_109961440(ACKR4),ncbi_109962674(MMP14),ncbi_109964672(MAFB),ncbi_109964983(RUNX3),ncbi_109965672(GLNA),ncbi_109968251(TFEC),ncbi_10996867…
GO:0003674	Molecular Function	GO:0003824	catalytic activity	12	15	ncbi_109952684(KAD9),ncbi_109954457(PPIL6),ncbi_109960585(KAD1),ncbi_109962843(TT30A),ncbi_109963008(ACOD),ncbi_109963228(CDKL1),ncbi_109963495(BMP1),ncbi_109965558(MSRB2),ncbi_109967318(UPP1),ncbi_109968793(MAK),ncbi_109969041(KAD7),ncbi_109971544(FA10)	ncbi_109951265(CP24A),ncbi_109952164(KCRM),ncbi_109952211(SYG),ncbi_109955603(NUD15),ncbi_109956259(CDD),ncbi_109956374(SGK1),ncbi_109959243(HPHL1),ncbi_109962674(MMP14),ncbi_109964241(DHB1),ncbi_109965672(GLNA),ncbi_109966446(ENPP6),ncbi_109968674(ANPRB),ncbi_109970945(CRYL1),ncbi_109972052(MMP9),ncbi_109974431(MMP14)
GO:0003674	Molecular Function	GO:0001071	nucleic acid binding transcription factor activity	1	5	ncbi_109955035(FOXN3)	ncbi_109951921(FOXL2),ncbi_109952948(PRDM1),ncbi_109955915(MAFB),ncbi_109964672(MAFB),ncbi_109964983(RUNX3)
GO:0003674	Molecular Function	GO:0060089	molecular transducer activity	3	2	ncbi_109964067(PF2R),ncbi_109964131(ACHB2),ncbi_109965158(AHRR)	ncbi_109957967(PF2R),ncbi_109961440(ACKR4)
GO:0003674	Molecular Function	GO:0005215	transporter activity	2	2	MSTRG.30704(hbb),ncbi_109964131(ACHB2)	ncbi_109966494(YLAT1),ncbi_109974415(LAT2)
GO:0003674	Molecular Function	GO:0004871	signal transducer activity	1	2	ncbi_109964067(PF2R)	ncbi_109957967(PF2R),ncbi_109961440(ACKR4)
GO:0003674	Molecular Function	GO:0098772	molecular function regulator	0	1	--	ncbi_109954654(--)
GO:0003674	Molecular Function	GO:0000988	transcription factor activity, protein binding	1	0	ncbi_109965158(AHRR)	--
GO:0005575	Cellular Component	GO:0005623	cell	13	10	ncbi_109954717(IDLC),ncbi_109955038(PROX1),ncbi_109960585(KAD1),ncbi_109962843(TT30A),ncbi_109963008(ACOD),ncbi_109963605(FSCN2),ncbi_109964131(ACHB2),ncbi_109965158(AHRR),ncbi_109965561(ARX),ncbi_109967318(UPP1),ncbi_109967722(H1),ncbi_109970583(CENPJ),ncbi_109972877(MAP6)	ncbi_109951101(CO1A1),ncbi_109951921(FOXL2),ncbi_109952211(SYG),ncbi_109952948(PRDM1),ncbi_109955915(MAFB),ncbi_109958358(HES1B),ncbi_109964241(DHB1),ncbi_109964672(MAFB),ncbi_109964983(RUNX3),ncbi_109969035(WT1A)
GO:0005575	Cellular Component	GO:0044464	cell part	13	10	ncbi_109954717(IDLC),ncbi_109955038(PROX1),ncbi_109960585(KAD1),ncbi_109962843(TT30A),ncbi_109963008(ACOD),ncbi_109963605(FSCN2),ncbi_109964131(ACHB2),ncbi_109965158(AHRR),ncbi_109965561(ARX),ncbi_109967318(UPP1),ncbi_109967722(H1),ncbi_109970583(CENPJ),ncbi_109972877(MAP6)	ncbi_109951101(CO1A1),ncbi_109951921(FOXL2),ncbi_109952211(SYG),ncbi_109952948(PRDM1),ncbi_109955915(MAFB),ncbi_109958358(HES1B),ncbi_109964241(DHB1),ncbi_109964672(MAFB),ncbi_109964983(RUNX3),ncbi_109969035(WT1A)
GO:0005575	Cellular Component	GO:0016020	membrane	6	10	ncbi_109956599(GBRP),ncbi_109959473(CAD23),ncbi_109963008(ACOD),ncbi_109964067(PF2R),ncbi_109964131(ACHB2),ncbi_109972994(CD82)	ncbi_109951631(LAT4),ncbi_109957967(PF2R),ncbi_109959243(HPHL1),ncbi_109961440(ACKR4),ncbi_109966446(ENPP6),ncbi_109966494(YLAT1),ncbi_109968674(ANPRB),ncbi_109970453(CLD4),ncbi_109970902(CRUM1),ncbi_109974415(LAT2)
GO:0005575	Cellular Component	GO:0043226	organelle	10	7	ncbi_109954717(IDLC),ncbi_109955038(PROX1),ncbi_109962843(TT30A),ncbi_109963008(ACOD),ncbi_109963605(FSCN2),ncbi_109965158(AHRR),ncbi_109965561(ARX),ncbi_109967722(H1),ncbi_109970583(CENPJ),ncbi_109972877(MAP6)	ncbi_109951921(FOXL2),ncbi_109952948(PRDM1),ncbi_109955915(MAFB),ncbi_109958358(HES1B),ncbi_109964672(MAFB),ncbi_109964983(RUNX3),ncbi_109969035(WT1A)
GO:0005575	Cellular Component	GO:0044425	membrane part	5	7	ncbi_109956599(GBRP),ncbi_109963008(ACOD),ncbi_109964067(PF2R),ncbi_109964131(ACHB2),ncbi_109972994(CD82)	ncbi_109951631(LAT4),ncbi_109957967(PF2R),ncbi_109961440(ACKR4),ncbi_109966494(YLAT1),ncbi_109968674(ANPRB),ncbi_109970453(CLD4),ncbi_109974415(LAT2)
GO:0005575	Cellular Component	GO:0044421	extracellular region part	0	2	--	ncbi_109954654(--),ncbi_109969383(ANGL4)
GO:0005575	Cellular Component	GO:0005576	extracellular region	0	2	--	ncbi_109954654(--),ncbi_109969383(ANGL4)
GO:0005575	Cellular Component	GO:0032991	macromolecular complex	1	2	MSTRG.30704(hbb)	ncbi_109954654(--),ncbi_109970902(CRUM1)
GO:0005575	Cellular Component	GO:0031012	extracellular matrix	0	1	--	ncbi_109964218(WNT9B)
GO:0005575	Cellular Component	GO:0030054	cell junction	0	1	--	ncbi_109970453(CLD4)
GO:0005575	Cellular Component	GO:0099512	supramolecular fiber	1	0	ncbi_109962843(TT30A)	--
GO:0005575	Cellular Component	GO:0044456	synapse part	1	0	ncbi_109964131(ACHB2)	--
GO:0005575	Cellular Component	GO:0045202	synapse	1	0	ncbi_109964131(ACHB2)	--
GO:0005575	Cellular Component	GO:0044422	organelle part	3	0	ncbi_109954717(IDLC),ncbi_109962843(TT30A),ncbi_109970583(CENPJ)	--

## Sheet: Table S8
Table S8. GO Enrichment Analysis of DEGs between LI vs MI
GO ID (Ontology)	GO Term (Ontology)	GO ID (Class)	GO Term (Class)	number_of_LI-vs-MI (up)	number_of_LI-vs-MI (down)	Genes_of_LI-vs-MI_up	Genes_of_LI-vs-MI_down
GO:0008150	Biological Process	GO:0009987	cellular process	1560	449	MSTRG.11028(HUNK),MSTRG.13544(--),MSTRG.13943(--),MSTRG.145(--),MSTRG.15406(Trpv6),MSTRG.16151(CACNA1F),MSTRG.16634(Mtor),MSTRG.1682(rhoac),MSTRG.19616(opn4a),MSTRG.21010(megf10),MSTRG.21939(--),MSTRG.27413(NSF),MSTRG.28235(--),MSTRG.28248(--),MSTRG.28353(--),MSTRG.29177(Tf2-12),MSTRG.29832(DARS2),MSTRG.2986(--),MSTRG.30439(SNX14),MSTRG.30440(QARS),MSTRG.30673(G6PD),MSTRG.30726(SLC22A6),MSTRG.307…	MSTRG.11943(Fbxo11),MSTRG.12478(pou5f1),MSTRG.13430(ERBB4),MSTRG.13431(Erbb4),MSTRG.16060(Tf2-12),MSTRG.18898(CASP1),MSTRG.19291(pif1),MSTRG.20775(--),MSTRG.2211(--),MSTRG.30977(DYNC1LI2),MSTRG.6506(Tmsb4x),ncbi_109951049(MTHR),ncbi_109951050(ICMT),ncbi_109951051(TPX2B),ncbi_109951054(VIPR2),ncbi_109951058(KS6A3),ncbi_109951099(CY561),ncbi_109951103(ABCA1),ncbi_109951141(PPIL2),ncbi_109951188(CAS…	MSTRG.11028(HUNK),MSTRG.13544(--),MSTRG.13943(--),MSTRG.145(--),MSTRG.15406(Trpv6),MSTRG.16151(CACNA1F),MSTRG.16634(Mtor),MSTRG.1682(rhoac),MSTRG.19616(opn4a),MSTRG.21010(megf10),MSTRG.21939(--),MSTRG.27413(NSF),MSTRG.28235(--),MSTRG.28248(--),MSTRG.28353(--),MSTRG.29177(Tf2-12),MSTRG.29832(DARS2),MSTRG.2986(--),MSTRG.30439(SNX14),MSTRG.30440(QARS),MSTRG.30673(G6PD),MSTRG.30726(SLC22A6),MSTRG.307…	_109974575(TF2H4),ncbi_109974587(ATAT),ncbi_109974589(KCNG2),ncbi_109974605(DYRK2),ncbi_109974612(RAP1B),ncbi_109974662(CATA),ncbi_109974710(HUTH),ncbi_109974730(CAH8),ncbi_109974731(PTBP2),ncbi_109974780(ROMO1),ncbi_109974791(GCH1),ncbi_109974802(TCPD),ncbi_109974803(ACTS),ncbi_109974853(TSN12),ncbi_109974858(FLNC),ncbi_109974896(NEB2),ncbi_109974924(WNT7B),ncbi_109974958(RHG28),ncbi_109975012(D…
GO:0008150	Biological Process	GO:0044699	single-organism process	1498	371	MSTRG.13544(--),MSTRG.13943(--),MSTRG.145(--),MSTRG.15406(Trpv6),MSTRG.16151(CACNA1F),MSTRG.16634(Mtor),MSTRG.1682(rhoac),MSTRG.19616(opn4a),MSTRG.21010(megf10),MSTRG.21939(--),MSTRG.26053(--),MSTRG.26910(HSD3B),MSTRG.26911(HSD3B),MSTRG.27086(Uqcrfs1),MSTRG.27413(NSF),MSTRG.27859(Fmo3),MSTRG.28235(--),MSTRG.28353(--),MSTRG.29177(Tf2-12),MSTRG.29832(DARS2),MSTRG.2986(--),MSTRG.30106(Acad9),MSTRG.3…	MSTRG.13430(ERBB4),MSTRG.13431(Erbb4),MSTRG.16060(Tf2-12),MSTRG.16424(sema4e),MSTRG.16425(sema4e),MSTRG.18898(CASP1),MSTRG.19790(Mgat2),MSTRG.20775(--),MSTRG.2211(--),MSTRG.29766(NANS),MSTRG.29897(PNPT1),MSTRG.30260(XDH),MSTRG.30664(XDH),MSTRG.30704(hbb),MSTRG.30977(DYNC1LI2),MSTRG.6506(Tmsb4x),ncbi_109951049(MTHR),ncbi_109951054(VIPR2),ncbi_109951058(KS6A3),ncbi_109951099(CY561),ncbi_109951103(A…	MSTRG.13544(--),MSTRG.13943(--),MSTRG.145(--),MSTRG.15406(Trpv6),MSTRG.16151(CACNA1F),MSTRG.16634(Mtor),MSTRG.1682(rhoac),MSTRG.19616(opn4a),MSTRG.21010(megf10),MSTRG.21939(--),MSTRG.26053(--),MSTRG.26910(HSD3B),MSTRG.26911(HSD3B),MSTRG.27086(Uqcrfs1),MSTRG.27413(NSF),MSTRG.27859(Fmo3),MSTRG.28235(--),MSTRG.28353(--),MSTRG.29177(Tf2-12),MSTRG.29832(DARS2),MSTRG.2986(--),MSTRG.30106(Acad9),MSTRG.3…
GO:0008150	Biological Process	GO:0008152	metabolic process	1266	363	MSTRG.11028(HUNK),MSTRG.16634(Mtor),MSTRG.17048(--),MSTRG.17049(LPL),MSTRG.19616(opn4a),MSTRG.21939(--),MSTRG.26910(HSD3B),MSTRG.26911(HSD3B),MSTRG.27086(Uqcrfs1),MSTRG.27859(Fmo3),MSTRG.28235(--),MSTRG.28248(--),MSTRG.29618(MME),MSTRG.29832(DARS2),MSTRG.2986(--),MSTRG.30106(Acad9),MSTRG.30440(QARS),MSTRG.30446(--),MSTRG.30673(G6PD),MSTRG.30676(CRYZ),MSTRG.30727(PRKCQ),MSTRG.31055(cyp3a40),MSTRG.…	MSTRG.11943(Fbxo11),MSTRG.12478(pou5f1),MSTRG.13430(ERBB4),MSTRG.13431(Erbb4),MSTRG.18898(CASP1),MSTRG.19291(pif1),MSTRG.19790(Mgat2),MSTRG.20775(--),MSTRG.29766(NANS),MSTRG.30260(XDH),MSTRG.30664(XDH),MSTRG.31101(--),ncbi_109951049(MTHR),ncbi_109951050(ICMT),ncbi_109951058(KS6A3),ncbi_109951099(CY561),ncbi_109951141(PPIL2),ncbi_109951188(CASP3),ncbi_109951197(PMGE),ncbi_109951298(SSH1),ncbi_1099…	MSTRG.11028(HUNK),MSTRG.16634(Mtor),MSTRG.17048(--),MSTRG.17049(LPL),MSTRG.19616(opn4a),MSTRG.21939(--),MSTRG.26910(HSD3B),MSTRG.26911(HSD3B),MSTRG.27086(Uqcrfs1),MSTRG.27859(Fmo3),MSTRG.28235(--),MSTRG.28248(--),MSTRG.29618(MME),MSTRG.29832(DARS2),MSTRG.2986(--),MSTRG.30106(Acad9),MSTRG.30440(QARS),MSTRG.30446(--),MSTRG.30673(G6PD),MSTRG.30676(CRYZ),MSTRG.30727(PRKCQ),MSTRG.31055(cyp3a40),MSTRG.…
GO:0008150	Biological Process	GO:0065007	biological regulation	1004	230	MSTRG.13544(--),MSTRG.13943(--),MSTRG.145(--),MSTRG.16634(Mtor),MSTRG.1682(rhoac),MSTRG.19616(opn4a),MSTRG.28235(--),MSTRG.28353(--),MSTRG.29177(Tf2-12),MSTRG.30439(SNX14),MSTRG.30727(PRKCQ),MSTRG.4073(Tf2-12),MSTRG.6698(CX3CR1),MSTRG.7589(SRSF1),MSTRG.9805(--),ncbi_109951065(IF5A1),ncbi_109951174(PTF1A),ncbi_109951318(RHOF),ncbi_109951336(AP2A2),ncbi_109951344(RGS18),ncbi_109951357(DDR2),ncbi_10…	MSTRG.12478(pou5f1),MSTRG.13430(ERBB4),MSTRG.13431(Erbb4),MSTRG.16060(Tf2-12),MSTRG.20775(--),MSTRG.31101(--),MSTRG.6506(Tmsb4x),ncbi_109951054(VIPR2),ncbi_109951058(KS6A3),ncbi_109951292(GRIK5),ncbi_109951360(SPSB4),ncbi_109951395(CNEPA),ncbi_109951442(FRIML),ncbi_109951443(FRIML),ncbi_109951643(CRIM1),ncbi_109951682(MCL1B),ncbi_109951783(PAR2),ncbi_109952083(KPCD3),ncbi_109952086(CNKR3),ncbi_10…	MSTRG.13544(--),MSTRG.13943(--),MSTRG.145(--),MSTRG.16634(Mtor),MSTRG.1682(rhoac),MSTRG.19616(opn4a),MSTRG.28235(--),MSTRG.28353(--),MSTRG.29177(Tf2-12),MSTRG.30439(SNX14),MSTRG.30727(PRKCQ),MSTRG.4073(Tf2-12),MSTRG.6698(CX3CR1),MSTRG.7589(SRSF1),MSTRG.9805(--),ncbi_109951065(IF5A1),ncbi_109951174(PTF1A),ncbi_109951318(RHOF),ncbi_109951336(AP2A2),ncbi_109951344(RGS18),ncbi_109951357(DDR2),ncbi_10…
GO:0008150	Biological Process	GO:0050789	regulation of biological process	977	221	MSTRG.13544(--),MSTRG.13943(--),MSTRG.145(--),MSTRG.16634(Mtor),MSTRG.1682(rhoac),MSTRG.19616(opn4a),MSTRG.28235(--),MSTRG.28353(--),MSTRG.29177(Tf2-12),MSTRG.30439(SNX14),MSTRG.30727(PRKCQ),MSTRG.4073(Tf2-12),MSTRG.6698(CX3CR1),MSTRG.7589(SRSF1),MSTRG.9805(--),ncbi_109951065(IF5A1),ncbi_109951174(PTF1A),ncbi_109951318(RHOF),ncbi_109951336(AP2A2),ncbi_109951344(RGS18),ncbi_109951357(DDR2),ncbi_10…	MSTRG.12478(pou5f1),MSTRG.13430(ERBB4),MSTRG.13431(Erbb4),MSTRG.16060(Tf2-12),MSTRG.31101(--),MSTRG.6506(Tmsb4x),ncbi_109951054(VIPR2),ncbi_109951058(KS6A3),ncbi_109951292(GRIK5),ncbi_109951360(SPSB4),ncbi_109951395(CNEPA),ncbi_109951643(CRIM1),ncbi_109951682(MCL1B),ncbi_109951783(PAR2),ncbi_109952083(KPCD3),ncbi_109952086(CNKR3),ncbi_109952299(ECEL1),ncbi_109952548(IPKG),ncbi_109952561(MFHA1),nc…	MSTRG.13544(--),MSTRG.13943(--),MSTRG.145(--),MSTRG.16634(Mtor),MSTRG.1682(rhoac),MSTRG.19616(opn4a),MSTRG.28235(--),MSTRG.28353(--),MSTRG.29177(Tf2-12),MSTRG.30439(SNX14),MSTRG.30727(PRKCQ),MSTRG.4073(Tf2-12),MSTRG.6698(CX3CR1),MSTRG.7589(SRSF1),MSTRG.9805(--),ncbi_109951065(IF5A1),ncbi_109951174(PTF1A),ncbi_109951318(RHOF),ncbi_109951336(AP2A2),ncbi_109951344(RGS18),ncbi_109951357(DDR2),ncbi_10…
GO:0008150	Biological Process	GO:0050896	response to stimulus	633	136	MSTRG.13544(--),MSTRG.13943(--),MSTRG.145(--),MSTRG.15237(ba1),MSTRG.16634(Mtor),MSTRG.1682(rhoac),MSTRG.19616(opn4a),MSTRG.21939(--),MSTRG.28235(--),MSTRG.28353(--),MSTRG.29177(Tf2-12),MSTRG.2986(--),MSTRG.30439(SNX14),MSTRG.30446(--),MSTRG.30727(PRKCQ),MSTRG.4073(Tf2-12),MSTRG.6698(CX3CR1),MSTRG.9805(--),ncbi_109951101(CO1A1),ncbi_109951132(OGG1),ncbi_109951169(CAHZ),ncbi_109951220(TBA1B),ncbi_…	MSTRG.13430(ERBB4),MSTRG.13431(Erbb4),MSTRG.16060(Tf2-12),MSTRG.19291(pif1),ncbi_109951054(VIPR2),ncbi_109951058(KS6A3),ncbi_109951292(GRIK5),ncbi_109951360(SPSB4),ncbi_109951783(PAR2),ncbi_109952083(KPCD3),ncbi_109952299(ECEL1),ncbi_109952561(MFHA1),ncbi_109952576(RAB32),ncbi_109952584(KCNH5),ncbi_109952618(PIGU),ncbi_109952661(HLF),ncbi_109952783(GRIK2),ncbi_109953132(FGR1A),ncbi_109953483(H2A)…	MSTRG.13544(--),MSTRG.13943(--),MSTRG.145(--),MSTRG.15237(ba1),MSTRG.16634(Mtor),MSTRG.1682(rhoac),MSTRG.19616(opn4a),MSTRG.21939(--),MSTRG.28235(--),MSTRG.28353(--),MSTRG.29177(Tf2-12),MSTRG.2986(--),MSTRG.30439(SNX14),MSTRG.30446(--),MSTRG.30727(PRKCQ),MSTRG.4073(Tf2-12),MSTRG.6698(CX3CR1),MSTRG.9805(--),ncbi_109951101(CO1A1),ncbi_109951132(OGG1),ncbi_109951169(CAHZ),ncbi_109951220(TBA1B),ncbi_…
GO:0008150	Biological Process	GO:0051179	localization	483	136	MSTRG.12730(--),MSTRG.15406(Trpv6),MSTRG.16151(CACNA1F),MSTRG.16634(Mtor),MSTRG.1682(rhoac),MSTRG.19899(IMPA1),MSTRG.21939(--),MSTRG.22726(--),MSTRG.27086(Uqcrfs1),MSTRG.30344(SEC14L2),MSTRG.30726(SLC22A6),MSTRG.7589(SRSF1),MSTRG.7965(Dnm3),MSTRG.9805(--),ncbi_109951149(AT8B2),ncbi_109951157(KCNB2),ncbi_109951169(CAHZ),ncbi_109951310(KCNE4),ncbi_109951336(AP2A2),ncbi_109951368(SC5A3),ncbi_1099513…	MSTRG.20775(--),MSTRG.2211(--),MSTRG.29897(PNPT1),MSTRG.30704(hbb),MSTRG.6506(Tmsb4x),ncbi_109951103(ABCA1),ncbi_109951292(GRIK5),ncbi_109951328(S4A4),ncbi_109951443(FRIML),ncbi_109951448(SYT1),ncbi_109951506(SCAM3),ncbi_109951772(S39AC),ncbi_109951859(SPIR2),ncbi_109951868(MOT1),ncbi_109952170(NAC2),ncbi_109952576(RAB32),ncbi_109952584(KCNH5),ncbi_109952618(PIGU),ncbi_109952651(TRAM2),ncbi_10995…	MSTRG.12730(--),MSTRG.15406(Trpv6),MSTRG.16151(CACNA1F),MSTRG.16634(Mtor),MSTRG.1682(rhoac),MSTRG.19899(IMPA1),MSTRG.21939(--),MSTRG.22726(--),MSTRG.27086(Uqcrfs1),MSTRG.30344(SEC14L2),MSTRG.30726(SLC22A6),MSTRG.7589(SRSF1),MSTRG.7965(Dnm3),MSTRG.9805(--),ncbi_109951149(AT8B2),ncbi_109951157(KCNB2),ncbi_109951169(CAHZ),ncbi_109951310(KCNE4),ncbi_109951336(AP2A2),ncbi_109951368(SC5A3),ncbi_1099513…
GO:0008150	Biological Process	GO:0023052	signaling	505	114	MSTRG.13943(--),MSTRG.145(--),MSTRG.16634(Mtor),MSTRG.1682(rhoac),MSTRG.19616(opn4a),MSTRG.28235(--),MSTRG.28353(--),MSTRG.29177(Tf2-12),MSTRG.30439(SNX14),MSTRG.30727(PRKCQ),MSTRG.4073(Tf2-12),MSTRG.6698(CX3CR1),ncbi_109951318(RHOF),ncbi_109951344(RGS18),ncbi_109951357(DDR2),ncbi_109951364(KLHL6),ncbi_109951374(ACKR3),ncbi_109951496(RS27),ncbi_109951596(RS27A),ncbi_109951599(OPN4A),ncbi_10995173…	MSTRG.13430(ERBB4),MSTRG.13431(Erbb4),MSTRG.16060(Tf2-12),ncbi_109951054(VIPR2),ncbi_109951058(KS6A3),ncbi_109951292(GRIK5),ncbi_109951360(SPSB4),ncbi_109951783(PAR2),ncbi_109952083(KPCD3),ncbi_109952299(ECEL1),ncbi_109952561(MFHA1),ncbi_109952576(RAB32),ncbi_109952584(KCNH5),ncbi_109952783(GRIK2),ncbi_109953132(FGR1A),ncbi_109954516(IQGA1),ncbi_109954746(ASB6),ncbi_109956278(RON),ncbi_109956390(…	MSTRG.13943(--),MSTRG.145(--),MSTRG.16634(Mtor),MSTRG.1682(rhoac),MSTRG.19616(opn4a),MSTRG.28235(--),MSTRG.28353(--),MSTRG.29177(Tf2-12),MSTRG.30439(SNX14),MSTRG.30727(PRKCQ),MSTRG.4073(Tf2-12),MSTRG.6698(CX3CR1),ncbi_109951318(RHOF),ncbi_109951344(RGS18),ncbi_109951357(DDR2),ncbi_109951364(KLHL6),ncbi_109951374(ACKR3),ncbi_109951496(RS27),ncbi_109951596(RS27A),ncbi_109951599(OPN4A),ncbi_10995173…
GO:0008150	Biological Process	GO:0032501	multicellular organismal process	450	92	MSTRG.13544(--),MSTRG.19616(opn4a),MSTRG.26053(--),MSTRG.27413(NSF),MSTRG.28235(--),MSTRG.7589(SRSF1),MSTRG.7965(Dnm3),MSTRG.9805(--),ncbi_109951041(PLOD1),ncbi_109951101(CO1A1),ncbi_109951275(DYXC1),ncbi_109951336(AP2A2),ncbi_109951344(RGS18),ncbi_109951425(DMRT2),ncbi_109951596(RS27A),ncbi_109951599(OPN4A),ncbi_109951644(IGS11),ncbi_109951736(AGRB2),ncbi_109951767(PXDC2),ncbi_109951800(ARRB1),n…	MSTRG.11943(Fbxo11),MSTRG.16424(sema4e),MSTRG.16425(sema4e),MSTRG.20775(--),ncbi_109952295(OTX1B),ncbi_109952341(SIAH2),ncbi_109952618(PIGU),ncbi_109953401(WDR43),ncbi_109954705(DHDDS),ncbi_109955388(NPC1),ncbi_109955914(SOX3),ncbi_109956244(STX16),ncbi_109956278(RON),ncbi_109956390(MET),ncbi_109956391(EYA4),ncbi_109956414(MYOD1),ncbi_109956429(MYCT),ncbi_109956438(AT2B1),ncbi_109956450(TNNT3),nc…	MSTRG.13544(--),MSTRG.19616(opn4a),MSTRG.26053(--),MSTRG.27413(NSF),MSTRG.28235(--),MSTRG.7589(SRSF1),MSTRG.7965(Dnm3),MSTRG.9805(--),ncbi_109951041(PLOD1),ncbi_109951101(CO1A1),ncbi_109951275(DYXC1),ncbi_109951336(AP2A2),ncbi_109951344(RGS18),ncbi_109951425(DMRT2),ncbi_109951596(RS27A),ncbi_109951599(OPN4A),ncbi_109951644(IGS11),ncbi_109951736(AGRB2),ncbi_109951767(PXDC2),ncbi_109951800(ARRB1),n…
GO:0008150	Biological Process	GO:0032502	developmental process	409	90	MSTRG.13544(--),MSTRG.16634(Mtor),MSTRG.1682(rhoac),MSTRG.21010(megf10),MSTRG.26053(--),MSTRG.27413(NSF),MSTRG.7589(SRSF1),MSTRG.7965(Dnm3),MSTRG.9805(--),ncbi_109951041(PLOD1),ncbi_109951101(CO1A1),ncbi_109951174(PTF1A),ncbi_109951275(DYXC1),ncbi_109951336(AP2A2),ncbi_109951344(RGS18),ncbi_109951374(ACKR3),ncbi_109951389(IF5A1),ncbi_109951425(DMRT2),ncbi_109951719(SCFD1),ncbi_109951724(4F2),ncbi…	MSTRG.20775(--),ncbi_109951670(LIN41),ncbi_109952295(OTX1B),ncbi_109953401(WDR43),ncbi_109954543(TBP),ncbi_109954705(DHDDS),ncbi_109955388(NPC1),ncbi_109955914(SOX3),ncbi_109956244(STX16),ncbi_109956278(RON),ncbi_109956390(MET),ncbi_109956391(EYA4),ncbi_109956414(MYOD1),ncbi_109956438(AT2B1),ncbi_109956450(TNNT3),ncbi_109956753(EMX1),ncbi_109956866(TBX5),ncbi_109958650(MYLIA),ncbi_109958842(L2GL1…	MSTRG.13544(--),MSTRG.16634(Mtor),MSTRG.1682(rhoac),MSTRG.21010(megf10),MSTRG.26053(--),MSTRG.27413(NSF),MSTRG.7589(SRSF1),MSTRG.7965(Dnm3),MSTRG.9805(--),ncbi_109951041(PLOD1),ncbi_109951101(CO1A1),ncbi_109951174(PTF1A),ncbi_109951275(DYXC1),ncbi_109951336(AP2A2),ncbi_109951344(RGS18),ncbi_109951374(ACKR3),ncbi_109951389(IF5A1),ncbi_109951425(DMRT2),ncbi_109951719(SCFD1),ncbi_109951724(4F2),ncbi…
GO:0008150	Biological Process	GO:0071840	cellular component organization or biogenesis	228	68	MSTRG.16634(Mtor),MSTRG.1682(rhoac),MSTRG.27413(NSF),MSTRG.7589(SRSF1),MSTRG.93(TUBB3),MSTRG.9805(--),ncbi_109951065(IF5A1),ncbi_109951157(KCNB2),ncbi_109951203(ERF1),ncbi_109951220(TBA1B),ncbi_109951275(DYXC1),ncbi_109951389(IF5A1),ncbi_109951496(RS27),ncbi_109951596(RS27A),ncbi_109951763(H33),ncbi_109951770(H33),ncbi_109951794(NLGNX),ncbi_109952045(MEIS3),ncbi_109952595(TBA1B),ncbi_109952711(FX…	MSTRG.19291(pif1),MSTRG.6506(Tmsb4x),ncbi_109951051(TPX2B),ncbi_109951103(ABCA1),ncbi_109951260(CCNB2),ncbi_109951298(SSH1),ncbi_109951395(CNEPA),ncbi_109951859(SPIR2),ncbi_109951886(PEX3),ncbi_109953111(CLVS2),ncbi_109953247(ACTN4),ncbi_109953436(STX11),ncbi_109954591(TLN2),ncbi_109956244(STX16),ncbi_109956250(SETMR),ncbi_109956450(TNNT3),ncbi_109956753(EMX1),ncbi_109956923(DIM1),ncbi_109957244(…	MSTRG.16634(Mtor),MSTRG.1682(rhoac),MSTRG.27413(NSF),MSTRG.7589(SRSF1),MSTRG.93(TUBB3),MSTRG.9805(--),ncbi_109951065(IF5A1),ncbi_109951157(KCNB2),ncbi_109951203(ERF1),ncbi_109951220(TBA1B),ncbi_109951275(DYXC1),ncbi_109951389(IF5A1),ncbi_109951496(RS27),ncbi_109951596(RS27A),ncbi_109951763(H33),ncbi_109951770(H33),ncbi_109951794(NLGNX),ncbi_109952045(MEIS3),ncbi_109952595(TBA1B),ncbi_109952711(FX…
GO:0008150	Biological Process	GO:0048519	negative regulation of biological process	84	21	MSTRG.13544(--),MSTRG.16634(Mtor),MSTRG.30439(SNX14),MSTRG.9805(--),ncbi_109951344(RGS18),ncbi_109951596(RS27A),ncbi_109951763(H33),ncbi_109951770(H33),ncbi_109952061(CLIC2),ncbi_109952563(NKX61),ncbi_109952967(FOXO3),ncbi_109954282(PIWL1),ncbi_109954373(DYLT1),ncbi_109954945(GRK5),ncbi_109954982(ANXA1),ncbi_109955190(ATF1B),ncbi_109955709(SPY2),ncbi_109956053(BMP7),ncbi_109956058(MDM4),ncbi_1099…	MSTRG.6506(Tmsb4x),ncbi_109951643(CRIM1),ncbi_109952548(IPKG),ncbi_109954661(AGO3),ncbi_109958650(MYLIA),ncbi_109962356(RGS6),ncbi_109964626(SNAI2),ncbi_109964909(MPRA),ncbi_109965916(AXIN1),ncbi_109965998(GPER1),ncbi_109968660(ANXA1),ncbi_109969735(ROBO1),ncbi_109970006(PINX1),ncbi_109970760(RASK),ncbi_109971427(NELFA),ncbi_109971460(VAX2),ncbi_109973181(RGS14),ncbi_109973408(CHP1),ncbi_10997421…	MSTRG.13544(--),MSTRG.16634(Mtor),MSTRG.30439(SNX14),MSTRG.9805(--),ncbi_109951344(RGS18),ncbi_109951596(RS27A),ncbi_109951763(H33),ncbi_109951770(H33),ncbi_109952061(CLIC2),ncbi_109952563(NKX61),ncbi_109952967(FOXO3),ncbi_109954282(PIWL1),ncbi_109954373(DYLT1),ncbi_109954945(GRK5),ncbi_109954982(ANXA1),ncbi_109955190(ATF1B),ncbi_109955709(SPY2),ncbi_109956053(BMP7),ncbi_109956058(MDM4),ncbi_1099…
GO:0008150	Biological Process	GO:0002376	immune system process	87	19	MSTRG.26053(--),MSTRG.28169(--),MSTRG.9805(--),ncbi_109951277(CCL3),ncbi_109951336(AP2A2),ncbi_109951364(KLHL6),ncbi_109951596(RS27A),ncbi_109951800(ARRB1),ncbi_109952089(RS7),ncbi_109952893(RS3),ncbi_109953186(ETS1B),ncbi_109953718(HMR1),ncbi_109953833(BPI),ncbi_109954603(CSF3R),ncbi_109955014(RS14),ncbi_109955802(RL39),ncbi_109955961(HRG1A),ncbi_109956110(GATA2),ncbi_109956303(GATA2),ncbi_10995…	MSTRG.20775(--),ncbi_109953401(WDR43),ncbi_109955388(NPC1),ncbi_109959172(DYL1),ncbi_109962421(UB2D2),ncbi_109962615(KLF4),ncbi_109963756(DDX18),ncbi_109966735(CDC42),ncbi_109967699(WNT16),ncbi_109968217(TRIM2),ncbi_109969295(GFI1),ncbi_109970004(BATF),ncbi_109970760(RASK),ncbi_109971768(MARK1),ncbi_109972479(DKC1),ncbi_109972490(TBPL2),ncbi_109972933(WDR55),ncbi_109974164(MELK),ncbi_109974270(AT…	MSTRG.26053(--),MSTRG.28169(--),MSTRG.9805(--),ncbi_109951277(CCL3),ncbi_109951336(AP2A2),ncbi_109951364(KLHL6),ncbi_109951596(RS27A),ncbi_109951800(ARRB1),ncbi_109952089(RS7),ncbi_109952893(RS3),ncbi_109953186(ETS1B),ncbi_109953718(HMR1),ncbi_109953833(BPI),ncbi_109954603(CSF3R),ncbi_109955014(RS14),ncbi_109955802(RL39),ncbi_109955961(HRG1A),ncbi_109956110(GATA2),ncbi_109956303(GATA2),ncbi_10995…
GO:0008150	Biological Process	GO:0040011	locomotion	72	14	MSTRG.1682(rhoac),MSTRG.9805(--),ncbi_109951277(CCL3),ncbi_109951644(IGS11),ncbi_109951800(ARRB1),ncbi_109952307(PTGES),ncbi_109952563(NKX61),ncbi_109952711(FXJ1A),ncbi_109953270(GATA4),ncbi_109955621(ZEB2),ncbi_109955727(NRP2),ncbi_109956057(--),ncbi_109956089(SNAI1),ncbi_109956423(CFTR),ncbi_109956501(PE2R4),ncbi_109956635(WNT8A),ncbi_109957737(LAMA3),ncbi_109957746(CDK5),ncbi_109957989(PCD18),…	MSTRG.6506(Tmsb4x),ncbi_109956390(MET),ncbi_109959687(LHX2),ncbi_109960702(CFC1),ncbi_109964626(SNAI2),ncbi_109966735(CDC42),ncbi_109968912(SEM6D),ncbi_109969704(CSRP2),ncbi_109969735(ROBO1),ncbi_109971460(VAX2),ncbi_109973454(SMCA4),ncbi_109973774(RHOA),ncbi_109973943(FEZF2),ncbi_109974009(EAF2)	MSTRG.1682(rhoac),MSTRG.9805(--),ncbi_109951277(CCL3),ncbi_109951644(IGS11),ncbi_109951800(ARRB1),ncbi_109952307(PTGES),ncbi_109952563(NKX61),ncbi_109952711(FXJ1A),ncbi_109953270(GATA4),ncbi_109955621(ZEB2),ncbi_109955727(NRP2),ncbi_109956057(--),ncbi_109956089(SNAI1),ncbi_109956423(CFTR),ncbi_109956501(PE2R4),ncbi_109956635(WNT8A),ncbi_109957737(LAMA3),ncbi_109957746(CDK5),ncbi_109957989(PCD18),…
GO:0008150	Biological Process	GO:0048518	positive regulation of biological process	60	9	MSTRG.16634(Mtor),MSTRG.1682(rhoac),MSTRG.9805(--),ncbi_109951364(KLHL6),ncbi_109951389(IF5A1),ncbi_109951445(CD5R1),ncbi_109951596(RS27A),ncbi_109952045(MEIS3),ncbi_109952425(TNFL6),ncbi_109952563(NKX61),ncbi_109954757(ZN703),ncbi_109954764(TNKS1),ncbi_109954921(NCS1),ncbi_109956467(CAV1),ncbi_109956635(WNT8A),ncbi_109956766(SAP3),ncbi_109957724(MUL1A),ncbi_109957746(CDK5),ncbi_109957785(TAL1),n…	ncbi_109960702(CFC1),ncbi_109962421(UB2D2),ncbi_109965998(GPER1),ncbi_109966735(CDC42),ncbi_109969735(ROBO1),ncbi_109973408(CHP1),ncbi_109973969(CAPR2),ncbi_109974017(SCAM5),ncbi_109974760(GRK5)	MSTRG.16634(Mtor),MSTRG.1682(rhoac),MSTRG.9805(--),ncbi_109951364(KLHL6),ncbi_109951389(IF5A1),ncbi_109951445(CD5R1),ncbi_109951596(RS27A),ncbi_109952045(MEIS3),ncbi_109952425(TNFL6),ncbi_109952563(NKX61),ncbi_109954757(ZN703),ncbi_109954764(TNKS1),ncbi_109954921(NCS1),ncbi_109956467(CAV1),ncbi_109956635(WNT8A),ncbi_109956766(SAP3),ncbi_109957724(MUL1A),ncbi_109957746(CDK5),ncbi_109957785(TAL1),n…
GO:0008150	Biological Process	GO:0022610	biological adhesion	83	8	MSTRG.27118(PCDH10),ncbi_109951202(HPLN1),ncbi_109951794(NLGNX),ncbi_109951817(PCDA2),ncbi_109951823(PCDC2),ncbi_109951828(PCDA7),ncbi_109952144(EPDR1),ncbi_109952761(ITB8),ncbi_109953035(SCRB2),ncbi_109953793(CADH6),ncbi_109954255(L1CAM),ncbi_109954850(ARVC),ncbi_109955936(PCDGM),ncbi_109955938(PAXI),ncbi_109956073(CADH4),ncbi_109956329(SCF),ncbi_109956501(PE2R4),ncbi_109956692(FAT2),ncbi_109956…	ncbi_109954591(TLN2),ncbi_109962900(PCD15),ncbi_109963979(PCD17),ncbi_109964626(SNAI2),ncbi_109966735(CDC42),ncbi_109967490(PCD16),ncbi_109969735(ROBO1),ncbi_109970004(BATF)	MSTRG.27118(PCDH10),ncbi_109951202(HPLN1),ncbi_109951794(NLGNX),ncbi_109951817(PCDA2),ncbi_109951823(PCDC2),ncbi_109951828(PCDA7),ncbi_109952144(EPDR1),ncbi_109952761(ITB8),ncbi_109953035(SCRB2),ncbi_109953793(CADH6),ncbi_109954255(L1CAM),ncbi_109954850(ARVC),ncbi_109955936(PCDGM),ncbi_109955938(PAXI),ncbi_109956073(CADH4),ncbi_109956329(SCF),ncbi_109956501(PE2R4),ncbi_109956692(FAT2),ncbi_109956…
GO:0008150	Biological Process	GO:0040007	growth	43	6	MSTRG.9805(--),ncbi_109951101(CO1A1),ncbi_109951719(SCFD1),ncbi_109951763(H33),ncbi_109951770(H33),ncbi_109952563(NKX61),ncbi_109953270(GATA4),ncbi_109954982(ANXA1),ncbi_109955621(ZEB2),ncbi_109956652(VDAC2),ncbi_109957724(MUL1A),ncbi_109957746(CDK5),ncbi_109958640(HNRPR),ncbi_109959657(TENA),ncbi_109959873(PGS2),ncbi_109960059(ABEC2),ncbi_109960818(MUSK),ncbi_109961090(MSXC),ncbi_109961442(AKR),…	ncbi_109955914(SOX3),ncbi_109966735(CDC42),ncbi_109972118(ASAH1),ncbi_109973454(SMCA4),ncbi_109974009(EAF2),ncbi_109974907(H33)	MSTRG.9805(--),ncbi_109951101(CO1A1),ncbi_109951719(SCFD1),ncbi_109951763(H33),ncbi_109951770(H33),ncbi_109952563(NKX61),ncbi_109953270(GATA4),ncbi_109954982(ANXA1),ncbi_109955621(ZEB2),ncbi_109956652(VDAC2),ncbi_109957724(MUL1A),ncbi_109957746(CDK5),ncbi_109958640(HNRPR),ncbi_109959657(TENA),ncbi_109959873(PGS2),ncbi_109960059(ABEC2),ncbi_109960818(MUSK),ncbi_109961090(MSXC),ncbi_109961442(AKR),…
GO:0008150	Biological Process	GO:0007610	behavior	25	5	MSTRG.9805(--),ncbi_109955177(5HT1B),ncbi_109956423(CFTR),ncbi_109957354(IFT20),ncbi_109957746(CDK5),ncbi_109958091(SYUB),ncbi_109958260(5HT2B),ncbi_109959992(AT132),ncbi_109961250(RGS4),ncbi_109961939(LGI1),ncbi_109962671(LYN),ncbi_109963283(RYR2),ncbi_109964189(OREX),ncbi_109965216(CART),ncbi_109965768(SHIP1),ncbi_109968724(EAA2),ncbi_109970406(PIM1),ncbi_109971365(5HT2A),ncbi_109971670(Z385A),…	ncbi_109959687(LHX2),ncbi_109960702(CFC1),ncbi_109969735(ROBO1),ncbi_109970760(RASK),ncbi_109971460(VAX2)	MSTRG.9805(--),ncbi_109955177(5HT1B),ncbi_109956423(CFTR),ncbi_109957354(IFT20),ncbi_109957746(CDK5),ncbi_109958091(SYUB),ncbi_109958260(5HT2B),ncbi_109959992(AT132),ncbi_109961250(RGS4),ncbi_109961939(LGI1),ncbi_109962671(LYN),ncbi_109963283(RYR2),ncbi_109964189(OREX),ncbi_109965216(CART),ncbi_109965768(SHIP1),ncbi_109968724(EAA2),ncbi_109970406(PIM1),ncbi_109971365(5HT2A),ncbi_109971670(Z385A),…
GO:0008150	Biological Process	GO:0051704	multi-organism process	33	5	ncbi_109951496(RS27),ncbi_109951596(RS27A),ncbi_109953833(BPI),ncbi_109954373(DYLT1),ncbi_109954761(STX2),ncbi_109955014(RS14),ncbi_109955802(RL39),ncbi_109956423(CFTR),ncbi_109958027(RS15A),ncbi_109958367(SUH),ncbi_109960276(PGSC2),ncbi_109962619(RL37A),ncbi_109962711(ACTP1),ncbi_109962714(ACTP1),ncbi_109963109(RL19),ncbi_109966365(RS23),ncbi_109966870(RL40),ncbi_109967950(RL38),ncbi_109969044(C…	ncbi_109953483(H2A),ncbi_109965998(GPER1),ncbi_109968402(NSDHL),ncbi_109970004(BATF),ncbi_109970991(SRC)	ncbi_109951496(RS27),ncbi_109951596(RS27A),ncbi_109953833(BPI),ncbi_109954373(DYLT1),ncbi_109954761(STX2),ncbi_109955014(RS14),ncbi_109955802(RL39),ncbi_109956423(CFTR),ncbi_109958027(RS15A),ncbi_109958367(SUH),ncbi_109960276(PGSC2),ncbi_109962619(RL37A),ncbi_109962711(ACTP1),ncbi_109962714(ACTP1),ncbi_109963109(RL19),ncbi_109966365(RS23),ncbi_109966870(RL40),ncbi_109967950(RL38),ncbi_109969044(C…
GO:0008150	Biological Process	GO:0000003	reproduction	7	5	MSTRG.16634(Mtor),ncbi_109954282(PIWL1),ncbi_109954761(STX2),ncbi_109969868(TIM14),ncbi_109969869(SOX2),ncbi_109970975(SYT6),ncbi_109972634(PLCD4)	ncbi_109955914(SOX3),ncbi_109964909(MPRA),ncbi_109965998(GPER1),ncbi_109966434(DND1),ncbi_109971546(BIR51)	MSTRG.16634(Mtor),ncbi_109954282(PIWL1),ncbi_109954761(STX2),ncbi_109969868(TIM14),ncbi_109969869(SOX2),ncbi_109970975(SYT6),ncbi_109972634(PLCD4)
GO:0008150	Biological Process	GO:0022414	reproductive process	7	5	MSTRG.16634(Mtor),ncbi_109954282(PIWL1),ncbi_109954761(STX2),ncbi_109969868(TIM14),ncbi_109969869(SOX2),ncbi_109970975(SYT6),ncbi_109972634(PLCD4)	ncbi_109955914(SOX3),ncbi_109964909(MPRA),ncbi_109965998(GPER1),ncbi_109966434(DND1),ncbi_109971546(BIR51)	MSTRG.16634(Mtor),ncbi_109954282(PIWL1),ncbi_109954761(STX2),ncbi_109969868(TIM14),ncbi_109969869(SOX2),ncbi_109970975(SYT6),ncbi_109972634(PLCD4)
GO:0008150	Biological Process	GO:0048511	rhythmic process	6	1	ncbi_109951596(RS27A),ncbi_109959585(NPAS2),ncbi_109963837(5HT7R),ncbi_109964189(OREX),ncbi_109966870(RL40),ncbi_109970877(NFIL3)	ncbi_109967673(OTX5)	ncbi_109951596(RS27A),ncbi_109959585(NPAS2),ncbi_109963837(5HT7R),ncbi_109964189(OREX),ncbi_109966870(RL40),ncbi_109970877(NFIL3)
GO:0008150	Biological Process	GO:0001906	cell killing	3	0	ncbi_109962711(ACTP1),ncbi_109962714(ACTP1),ncbi_109973665(ACTP1)	--	ncbi_109962711(ACTP1),ncbi_109962714(ACTP1),ncbi_109973665(ACTP1)
GO:0008150	Biological Process	GO:0099531	presynaptic process involved in synaptic transmission	1	0	ncbi_109974612(RAP1B)	--	ncbi_109974612(RAP1B)
GO:0008150	Biological Process	GO:0044848	biological phase	3	0	ncbi_109951496(RS27),ncbi_109951596(RS27A),ncbi_109966870(RL40)	--	ncbi_109951496(RS27),ncbi_109951596(RS27A),ncbi_109966870(RL40)
GO:0008150	Biological Process	GO:0098754	detoxification	1	0	ncbi_109972048(GSHR)	--	ncbi_109972048(GSHR)
GO:0003674	Molecular Function	GO:0005488	binding	1328	381	MSTRG.11028(HUNK),MSTRG.13087(--),MSTRG.15237(ba1),MSTRG.15823(ACAP1),MSTRG.15824(Acap2),MSTRG.16634(Mtor),MSTRG.1682(rhoac),MSTRG.20855(--),MSTRG.21117(--),MSTRG.21939(--),MSTRG.22191(--),MSTRG.26053(--),MSTRG.27086(Uqcrfs1),MSTRG.27413(NSF),MSTRG.27859(Fmo3),MSTRG.27897(--),MSTRG.28248(--),MSTRG.29477(BTN3A3),MSTRG.29832(DARS2),MSTRG.30106(Acad9),MSTRG.30440(QARS),MSTRG.30673(G6PD),MSTRG.30676(…	MSTRG.11943(Fbxo11),MSTRG.12478(pou5f1),MSTRG.13431(Erbb4),MSTRG.18193(prdm10),MSTRG.19291(pif1),MSTRG.29758(--),MSTRG.30045(rnf213a),MSTRG.30260(XDH),MSTRG.30664(XDH),MSTRG.30704(hbb),MSTRG.6389(Khsrp),MSTRG.6506(Tmsb4x),ncbi_109951058(KS6A3),ncbi_109951103(ABCA1),ncbi_109951205(FBW1B),ncbi_109951232(CCNB2),ncbi_109951260(CCNB2),ncbi_109951326(ATS3),ncbi_109951442(FRIML),ncbi_109951443(FRIML),nc…	MSTRG.11028(HUNK),MSTRG.13087(--),MSTRG.15237(ba1),MSTRG.15823(ACAP1),MSTRG.15824(Acap2),MSTRG.16634(Mtor),MSTRG.1682(rhoac),MSTRG.20855(--),MSTRG.21117(--),MSTRG.21939(--),MSTRG.22191(--),MSTRG.26053(--),MSTRG.27086(Uqcrfs1),MSTRG.27413(NSF),MSTRG.27859(Fmo3),MSTRG.27897(--),MSTRG.28248(--),MSTRG.29477(BTN3A3),MSTRG.29832(DARS2),MSTRG.30106(Acad9),MSTRG.30440(QARS),MSTRG.30673(G6PD),MSTRG.30676(…
GO:0003674	Molecular Function	GO:0003824	catalytic activity	858	309	MSTRG.11028(HUNK),MSTRG.13943(--),MSTRG.16634(Mtor),MSTRG.17048(--),MSTRG.17049(LPL),MSTRG.22191(--),MSTRG.26910(HSD3B),MSTRG.26911(HSD3B),MSTRG.27086(Uqcrfs1),MSTRG.27859(Fmo3),MSTRG.29618(MME),MSTRG.29832(DARS2),MSTRG.2986(--),MSTRG.30106(Acad9),MSTRG.30440(QARS),MSTRG.30446(--),MSTRG.30673(G6PD),MSTRG.30676(CRYZ),MSTRG.30727(PRKCQ),MSTRG.30807(GTPBP2),MSTRG.31055(cyp3a40),MSTRG.93(TUBB3),ncbi_…	MSTRG.11943(Fbxo11),MSTRG.13430(ERBB4),MSTRG.13431(Erbb4),MSTRG.18898(CASP1),MSTRG.19291(pif1),MSTRG.19790(Mgat2),MSTRG.30045(rnf213a),MSTRG.30260(XDH),MSTRG.30664(XDH),ncbi_109951049(MTHR),ncbi_109951058(KS6A3),ncbi_109951103(ABCA1),ncbi_109951141(PPIL2),ncbi_109951188(CASP3),ncbi_109951197(PMGE),ncbi_109951298(SSH1),ncbi_109951326(ATS3),ncbi_109951382(B3G5A),ncbi_109951395(CNEPA),ncbi_109951443…	MSTRG.11028(HUNK),MSTRG.13943(--),MSTRG.16634(Mtor),MSTRG.17048(--),MSTRG.17049(LPL),MSTRG.22191(--),MSTRG.26910(HSD3B),MSTRG.26911(HSD3B),MSTRG.27086(Uqcrfs1),MSTRG.27859(Fmo3),MSTRG.29618(MME),MSTRG.29832(DARS2),MSTRG.2986(--),MSTRG.30106(Acad9),MSTRG.30440(QARS),MSTRG.30446(--),MSTRG.30673(G6PD),MSTRG.30676(CRYZ),MSTRG.30727(PRKCQ),MSTRG.30807(GTPBP2),MSTRG.31055(cyp3a40),MSTRG.93(TUBB3),ncbi_…
GO:0003674	Molecular Function	GO:0005215	transporter activity	198	56	MSTRG.15406(Trpv6),MSTRG.16151(CACNA1F),MSTRG.19899(IMPA1),MSTRG.27086(Uqcrfs1),MSTRG.2986(--),MSTRG.30726(SLC22A6),ncbi_109951064(S7A14),ncbi_109951149(AT8B2),ncbi_109951157(KCNB2),ncbi_109951492(KCNN3),ncbi_109951677(S6A19),ncbi_109951707(AP4S1),ncbi_109951903(NTCP7),ncbi_109952061(CLIC2),ncbi_109952300(MRP3),ncbi_109952325(ACHA9),ncbi_109952497(S22A6),ncbi_109952510(TAP2),ncbi_109952521(SC6A4)…	MSTRG.2211(--),MSTRG.30704(hbb),ncbi_109951099(CY561),ncbi_109951292(GRIK5),ncbi_109951299(SVOP),ncbi_109951328(S4A4),ncbi_109951772(S39AC),ncbi_109952584(KCNH5),ncbi_109952743(TPC1),ncbi_109952783(GRIK2),ncbi_109955776(TM163),ncbi_109955909(GTR9),ncbi_109956429(MYCT),ncbi_109956438(AT2B1),ncbi_109956979(ACHN3),ncbi_109957111(ABCBB),ncbi_109957454(P2RX7),ncbi_109957773(AP1S1),ncbi_109958045(ACHA3…	MSTRG.15406(Trpv6),MSTRG.16151(CACNA1F),MSTRG.19899(IMPA1),MSTRG.27086(Uqcrfs1),MSTRG.2986(--),MSTRG.30726(SLC22A6),ncbi_109951064(S7A14),ncbi_109951149(AT8B2),ncbi_109951157(KCNB2),ncbi_109951492(KCNN3),ncbi_109951677(S6A19),ncbi_109951707(AP4S1),ncbi_109951903(NTCP7),ncbi_109952061(CLIC2),ncbi_109952300(MRP3),ncbi_109952325(ACHA9),ncbi_109952497(S22A6),ncbi_109952510(TAP2),ncbi_109952521(SC6A4)…
GO:0003674	Molecular Function	GO:0060089	molecular transducer activity	264	35	MSTRG.13943(--),MSTRG.19616(opn4a),MSTRG.28235(--),MSTRG.28353(--),MSTRG.6698(CX3CR1),ncbi_109951357(DDR2),ncbi_109951374(ACKR3),ncbi_109951599(OPN4A),ncbi_109951736(AGRB2),ncbi_109951784(PDE8B),ncbi_109951803(O52K1),ncbi_109952122(GLP2R),ncbi_109952315(OR1M1),ncbi_109952325(ACHA9),ncbi_109952326(O10J4),ncbi_109952330(O13C2),ncbi_109952587(GP182),ncbi_109952885(LT4R1),ncbi_109953505(OLF56),ncbi_1…	ncbi_109951054(VIPR2),ncbi_109951292(GRIK5),ncbi_109951783(PAR2),ncbi_109952584(KCNH5),ncbi_109952783(GRIK2),ncbi_109953132(FGR1A),ncbi_109955388(NPC1),ncbi_109956278(RON),ncbi_109956390(MET),ncbi_109956706(5HT4R),ncbi_109956979(ACHN3),ncbi_109957454(P2RX7),ncbi_109957665(EPHB1),ncbi_109957843(GNAO),ncbi_109958045(ACHA3),ncbi_109959282(GRIK1),ncbi_109959375(MR1BB),ncbi_109960441(MC4R),ncbi_109960…	MSTRG.13943(--),MSTRG.19616(opn4a),MSTRG.28235(--),MSTRG.28353(--),MSTRG.6698(CX3CR1),ncbi_109951357(DDR2),ncbi_109951374(ACKR3),ncbi_109951599(OPN4A),ncbi_109951736(AGRB2),ncbi_109951784(PDE8B),ncbi_109951803(O52K1),ncbi_109952122(GLP2R),ncbi_109952315(OR1M1),ncbi_109952325(ACHA9),ncbi_109952326(O10J4),ncbi_109952330(O13C2),ncbi_109952587(GP182),ncbi_109952885(LT4R1),ncbi_109953505(OLF56),ncbi_1…
GO:0003674	Molecular Function	GO:0004871	signal transducer activity	205	20	MSTRG.13943(--),MSTRG.19616(opn4a),MSTRG.28235(--),MSTRG.28353(--),MSTRG.6698(CX3CR1),ncbi_109951357(DDR2),ncbi_109951374(ACKR3),ncbi_109951599(OPN4A),ncbi_109951736(AGRB2),ncbi_109951803(O52K1),ncbi_109952122(GLP2R),ncbi_109952315(OR1M1),ncbi_109952326(O10J4),ncbi_109952330(O13C2),ncbi_109952587(GP182),ncbi_109952885(LT4R1),ncbi_109953505(OLF56),ncbi_109953572(OR6C3),ncbi_109953672(O10J4),ncbi_1…	ncbi_109951054(VIPR2),ncbi_109951783(PAR2),ncbi_109953132(FGR1A),ncbi_109955388(NPC1),ncbi_109956706(5HT4R),ncbi_109957665(EPHB1),ncbi_109959375(MR1BB),ncbi_109960441(MC4R),ncbi_109960764(EPHA5),ncbi_109961299(GPR83),ncbi_109961775(EPHB1),ncbi_109964909(MPRA),ncbi_109965902(LPAR1),ncbi_109965998(GPER1),ncbi_109966683(ACM3),ncbi_109968381(VGFR3),ncbi_109969176(MK14A),ncbi_109969306(ACHG),ncbi_1099…	MSTRG.13943(--),MSTRG.19616(opn4a),MSTRG.28235(--),MSTRG.28353(--),MSTRG.6698(CX3CR1),ncbi_109951357(DDR2),ncbi_109951374(ACKR3),ncbi_109951599(OPN4A),ncbi_109951736(AGRB2),ncbi_109951803(O52K1),ncbi_109952122(GLP2R),ncbi_109952315(OR1M1),ncbi_109952326(O10J4),ncbi_109952330(O13C2),ncbi_109952587(GP182),ncbi_109952885(LT4R1),ncbi_109953505(OLF56),ncbi_109953572(OR6C3),ncbi_109953672(O10J4),ncbi_1…
GO:0003674	Molecular Function	GO:0001071	nucleic acid binding transcription factor activity	141	16	ncbi_109951426(DMRT3),ncbi_109951653(TBX15),ncbi_109952206(RUNX1),ncbi_109952420(JUN),ncbi_109952711(FXJ1A),ncbi_109952948(PRDM1),ncbi_109952967(FOXO3),ncbi_109953181(RBPJL),ncbi_109953186(ETS1B),ncbi_109953188(FLI1),ncbi_109953270(GATA4),ncbi_109954763(FOSL1),ncbi_109954802(RORB),ncbi_109954915(PBX3),ncbi_109955035(FOXN3),ncbi_109955333(E2F5),ncbi_109955474(GAT6A),ncbi_109955915(MAFB),ncbi_10995…	MSTRG.12478(pou5f1),MSTRG.31101(--),ncbi_109955143(FOS),ncbi_109956866(TBX5),ncbi_109961181(OTX1B),ncbi_109964335(PITX3),ncbi_109964539(IRF6),ncbi_109964606(FOXO3),ncbi_109964626(SNAI2),ncbi_109967673(OTX5),ncbi_109968947(TBX20),ncbi_109970004(BATF),ncbi_109970740(PO2F2),ncbi_109972692(ETV5),ncbi_109974196(OVOL2),ncbi_109974215(EGR1)	ncbi_109951426(DMRT3),ncbi_109951653(TBX15),ncbi_109952206(RUNX1),ncbi_109952420(JUN),ncbi_109952711(FXJ1A),ncbi_109952948(PRDM1),ncbi_109952967(FOXO3),ncbi_109953181(RBPJL),ncbi_109953186(ETS1B),ncbi_109953188(FLI1),ncbi_109953270(GATA4),ncbi_109954763(FOSL1),ncbi_109954802(RORB),ncbi_109954915(PBX3),ncbi_109955035(FOXN3),ncbi_109955333(E2F5),ncbi_109955474(GAT6A),ncbi_109955915(MAFB),ncbi_10995…
GO:0003674	Molecular Function	GO:0098772	molecular function regulator	43	10	ncbi_109951445(CD5R1),ncbi_109955630(MCF2L),ncbi_109956063(2ABB),ncbi_109956766(SAP3),ncbi_109957617(CK2N2),ncbi_109957746(CDK5),ncbi_109957814(WFKN),ncbi_109958116(KALM),ncbi_109958778(CD5R1),ncbi_109958820(CYT),ncbi_109960404(ABR),ncbi_109960540(PPLA),ncbi_109960912(ARHG8),ncbi_109961015(VKIND),ncbi_109961801(WFDC1),ncbi_109962003(XRP2),ncbi_109962808(CD5R1),ncbi_109963039(TIMP2),ncbi_109963938…	ncbi_109951643(CRIM1),ncbi_109955316(MYO9B),ncbi_109960121(PREX2),ncbi_109960610(CKS2),ncbi_109965393(MCF2L),ncbi_109970006(PINX1),ncbi_109973181(RGS14),ncbi_109973380(SOS2),ncbi_109973408(CHP1),ncbi_109973900(CKS1)	ncbi_109951445(CD5R1),ncbi_109955630(MCF2L),ncbi_109956063(2ABB),ncbi_109956766(SAP3),ncbi_109957617(CK2N2),ncbi_109957746(CDK5),ncbi_109957814(WFKN),ncbi_109958116(KALM),ncbi_109958778(CD5R1),ncbi_109958820(CYT),ncbi_109960404(ABR),ncbi_109960540(PPLA),ncbi_109960912(ARHG8),ncbi_109961015(VKIND),ncbi_109961801(WFDC1),ncbi_109962003(XRP2),ncbi_109962808(CD5R1),ncbi_109963039(TIMP2),ncbi_109963938…
GO:0003674	Molecular Function	GO:0005198	structural molecule activity	43	4	MSTRG.93(TUBB3),ncbi_109951220(TBA1B),ncbi_109951496(RS27),ncbi_109951596(RS27A),ncbi_109952089(RS7),ncbi_109952595(TBA1B),ncbi_109952893(RS3),ncbi_109955014(RS14),ncbi_109955802(RL39),ncbi_109955945(RLA0),ncbi_109956174(LUM),ncbi_109956393(RS12),ncbi_109958729(RL30),ncbi_109958744(RS5),ncbi_109959254(RL23A),ncbi_109961868(RS24),ncbi_109962619(RL37A),ncbi_109963103(RL27),ncbi_109963109(RL19),ncbi…	ncbi_109954591(TLN2),ncbi_109965916(AXIN1),ncbi_109970810(NU155),ncbi_109975055(TBA1B)	MSTRG.93(TUBB3),ncbi_109951220(TBA1B),ncbi_109951496(RS27),ncbi_109951596(RS27A),ncbi_109952089(RS7),ncbi_109952595(TBA1B),ncbi_109952893(RS3),ncbi_109955014(RS14),ncbi_109955802(RL39),ncbi_109955945(RLA0),ncbi_109956174(LUM),ncbi_109956393(RS12),ncbi_109958729(RL30),ncbi_109958744(RS5),ncbi_109959254(RL23A),ncbi_109961868(RS24),ncbi_109962619(RL37A),ncbi_109963103(RL27),ncbi_109963109(RL19),ncbi…
GO:0003674	Molecular Function	GO:0016209	antioxidant activity	8	1	MSTRG.30446(--),ncbi_109956336(GPX3),ncbi_109961724(PGH2),ncbi_109964440(GPX1),ncbi_109964995(GPX1),ncbi_109973835(DUOX1),ncbi_109974662(CATA),ncbi_109975024(GPX7)	ncbi_109970654(PRDX1)	MSTRG.30446(--),ncbi_109956336(GPX3),ncbi_109961724(PGH2),ncbi_109964440(GPX1),ncbi_109964995(GPX1),ncbi_109973835(DUOX1),ncbi_109974662(CATA),ncbi_109975024(GPX7)
GO:0003674	Molecular Function	GO:0009055	electron carrier activity	2	0	ncbi_109962984(COX7R),ncbi_109965540(COX41)	--	ncbi_109962984(COX7R),ncbi_109965540(COX41)
GO:0003674	Molecular Function	GO:0000988	transcription factor activity, protein binding	9	0	ncbi_109956417(LDB2),ncbi_109959138(SIX3),ncbi_109959708(ISL1),ncbi_109962572(PEBB),ncbi_109965158(AHRR),ncbi_109966317(TWST2),ncbi_109967346(JAZF1),ncbi_109967859(CCND1),ncbi_109968142(JAZF1)	--	ncbi_109956417(LDB2),ncbi_109959138(SIX3),ncbi_109959708(ISL1),ncbi_109962572(PEBB),ncbi_109965158(AHRR),ncbi_109966317(TWST2),ncbi_109967346(JAZF1),ncbi_109967859(CCND1),ncbi_109968142(JAZF1)
GO:0005575	Cellular Component	GO:0005623	cell	805	217	MSTRG.16634(Mtor),MSTRG.1682(rhoac),MSTRG.19899(IMPA1),MSTRG.27859(Fmo3),MSTRG.29832(DARS2),MSTRG.2986(--),MSTRG.30344(SEC14L2),MSTRG.30440(QARS),MSTRG.31055(cyp3a40),MSTRG.7589(SRSF1),MSTRG.7965(Dnm3),MSTRG.93(TUBB3),ncbi_109951041(PLOD1),ncbi_109951047(RL22),ncbi_109951066(RL22L),ncbi_109951101(CO1A1),ncbi_109951203(ERF1),ncbi_109951220(TBA1B),ncbi_109951222(PSA6),ncbi_109951251(RL12),ncbi_1099…	MSTRG.11943(Fbxo11),MSTRG.12478(pou5f1),MSTRG.19291(pif1),MSTRG.29897(PNPT1),MSTRG.30977(DYNC1LI2),MSTRG.31101(--),MSTRG.6506(Tmsb4x),ncbi_109951050(ICMT),ncbi_109951051(TPX2B),ncbi_109951232(CCNB2),ncbi_109951260(CCNB2),ncbi_109951292(GRIK5),ncbi_109951395(CNEPA),ncbi_109951448(SYT1),ncbi_109951498(CERS2),ncbi_109951682(MCL1B),ncbi_109952083(KPCD3),ncbi_109952341(SIAH2),ncbi_109952606(PUR2),ncbi…	MSTRG.16634(Mtor),MSTRG.1682(rhoac),MSTRG.19899(IMPA1),MSTRG.27859(Fmo3),MSTRG.29832(DARS2),MSTRG.2986(--),MSTRG.30344(SEC14L2),MSTRG.30440(QARS),MSTRG.31055(cyp3a40),MSTRG.7589(SRSF1),MSTRG.7965(Dnm3),MSTRG.93(TUBB3),ncbi_109951041(PLOD1),ncbi_109951047(RL22),ncbi_109951066(RL22L),ncbi_109951101(CO1A1),ncbi_109951203(ERF1),ncbi_109951220(TBA1B),ncbi_109951222(PSA6),ncbi_109951251(RL12),ncbi_1099…
GO:0005575	Cellular Component	GO:0044464	cell part	805	217	MSTRG.16634(Mtor),MSTRG.1682(rhoac),MSTRG.19899(IMPA1),MSTRG.27859(Fmo3),MSTRG.29832(DARS2),MSTRG.2986(--),MSTRG.30344(SEC14L2),MSTRG.30440(QARS),MSTRG.31055(cyp3a40),MSTRG.7589(SRSF1),MSTRG.7965(Dnm3),MSTRG.93(TUBB3),ncbi_109951041(PLOD1),ncbi_109951047(RL22),ncbi_109951066(RL22L),ncbi_109951101(CO1A1),ncbi_109951203(ERF1),ncbi_109951220(TBA1B),ncbi_109951222(PSA6),ncbi_109951251(RL12),ncbi_1099…	MSTRG.11943(Fbxo11),MSTRG.12478(pou5f1),MSTRG.19291(pif1),MSTRG.29897(PNPT1),MSTRG.30977(DYNC1LI2),MSTRG.31101(--),MSTRG.6506(Tmsb4x),ncbi_109951050(ICMT),ncbi_109951051(TPX2B),ncbi_109951232(CCNB2),ncbi_109951260(CCNB2),ncbi_109951292(GRIK5),ncbi_109951395(CNEPA),ncbi_109951448(SYT1),ncbi_109951498(CERS2),ncbi_109951682(MCL1B),ncbi_109952083(KPCD3),ncbi_109952341(SIAH2),ncbi_109952606(PUR2),ncbi…	MSTRG.16634(Mtor),MSTRG.1682(rhoac),MSTRG.19899(IMPA1),MSTRG.27859(Fmo3),MSTRG.29832(DARS2),MSTRG.2986(--),MSTRG.30344(SEC14L2),MSTRG.30440(QARS),MSTRG.31055(cyp3a40),MSTRG.7589(SRSF1),MSTRG.7965(Dnm3),MSTRG.93(TUBB3),ncbi_109951041(PLOD1),ncbi_109951047(RL22),ncbi_109951066(RL22L),ncbi_109951101(CO1A1),ncbi_109951203(ERF1),ncbi_109951220(TBA1B),ncbi_109951222(PSA6),ncbi_109951251(RL12),ncbi_1099…
GO:0005575	Cellular Component	GO:0016020	membrane	821	196	MSTRG.12730(--),MSTRG.15406(Trpv6),MSTRG.16151(CACNA1F),MSTRG.16634(Mtor),MSTRG.19616(opn4a),MSTRG.22823(GRINA),MSTRG.27086(Uqcrfs1),MSTRG.27118(PCDH10),MSTRG.27859(Fmo3),MSTRG.28235(--),MSTRG.28353(--),MSTRG.2986(--),MSTRG.30344(SEC14L2),MSTRG.30726(SLC22A6),MSTRG.31055(cyp3a40),MSTRG.6698(CX3CR1),ncbi_109951035(S38A3),ncbi_109951064(S7A14),ncbi_109951098(ANO9),ncbi_109951149(AT8B2),ncbi_1099511…	MSTRG.13430(ERBB4),MSTRG.13431(Erbb4),MSTRG.19790(Mgat2),MSTRG.20775(--),MSTRG.2211(--),MSTRG.29897(PNPT1),ncbi_109951050(ICMT),ncbi_109951054(VIPR2),ncbi_109951099(CY561),ncbi_109951103(ABCA1),ncbi_109951253(CD82),ncbi_109951292(GRIK5),ncbi_109951328(S4A4),ncbi_109951382(B3G5A),ncbi_109951395(CNEPA),ncbi_109951498(CERS2),ncbi_109951506(SCAM3),ncbi_109951783(PAR2),ncbi_109951853(P3),ncbi_10995186…	MSTRG.12730(--),MSTRG.15406(Trpv6),MSTRG.16151(CACNA1F),MSTRG.16634(Mtor),MSTRG.19616(opn4a),MSTRG.22823(GRINA),MSTRG.27086(Uqcrfs1),MSTRG.27118(PCDH10),MSTRG.27859(Fmo3),MSTRG.28235(--),MSTRG.28353(--),MSTRG.2986(--),MSTRG.30344(SEC14L2),MSTRG.30726(SLC22A6),MSTRG.31055(cyp3a40),MSTRG.6698(CX3CR1),ncbi_109951035(S38A3),ncbi_109951064(S7A14),ncbi_109951098(ANO9),ncbi_109951149(AT8B2),ncbi_1099511…
GO:0005575	Cellular Component	GO:0044425	membrane part	744	183	MSTRG.15406(Trpv6),MSTRG.16151(CACNA1F),MSTRG.19616(opn4a),MSTRG.22823(GRINA),MSTRG.27086(Uqcrfs1),MSTRG.28235(--),MSTRG.28353(--),MSTRG.2986(--),MSTRG.30344(SEC14L2),MSTRG.30726(SLC22A6),ncbi_109951035(S38A3),ncbi_109951064(S7A14),ncbi_109951098(ANO9),ncbi_109951149(AT8B2),ncbi_109951157(KCNB2),ncbi_109951168(XKR4),ncbi_109951256(TSN18),ncbi_109951336(AP2A2),ncbi_109951337(CD81),ncbi_109951357(D…	MSTRG.13431(Erbb4),MSTRG.19790(Mgat2),MSTRG.2211(--),MSTRG.29897(PNPT1),ncbi_109951050(ICMT),ncbi_109951054(VIPR2),ncbi_109951099(CY561),ncbi_109951103(ABCA1),ncbi_109951253(CD82),ncbi_109951292(GRIK5),ncbi_109951328(S4A4),ncbi_109951382(B3G5A),ncbi_109951395(CNEPA),ncbi_109951498(CERS2),ncbi_109951506(SCAM3),ncbi_109951783(PAR2),ncbi_109951853(P3),ncbi_109951868(MOT1),ncbi_109951886(PEX3),ncbi_1…	MSTRG.15406(Trpv6),MSTRG.16151(CACNA1F),MSTRG.19616(opn4a),MSTRG.22823(GRINA),MSTRG.27086(Uqcrfs1),MSTRG.28235(--),MSTRG.28353(--),MSTRG.2986(--),MSTRG.30344(SEC14L2),MSTRG.30726(SLC22A6),ncbi_109951035(S38A3),ncbi_109951064(S7A14),ncbi_109951098(ANO9),ncbi_109951149(AT8B2),ncbi_109951157(KCNB2),ncbi_109951168(XKR4),ncbi_109951256(TSN18),ncbi_109951336(AP2A2),ncbi_109951337(CD81),ncbi_109951357(D…
GO:0005575	Cellular Component	GO:0043226	organelle	584	151	MSTRG.16634(Mtor),MSTRG.1682(rhoac),MSTRG.27859(Fmo3),MSTRG.31055(cyp3a40),MSTRG.7589(SRSF1),MSTRG.7965(Dnm3),MSTRG.93(TUBB3),ncbi_109951041(PLOD1),ncbi_109951220(TBA1B),ncbi_109951222(PSA6),ncbi_109951325(H2AV),ncbi_109951336(AP2A2),ncbi_109951389(IF5A1),ncbi_109951394(BCL6B),ncbi_109951425(DMRT2),ncbi_109951426(DMRT3),ncbi_109951447(DLX4A),ncbi_109951487(SOX9),ncbi_109951496(RS27),ncbi_10995150…	MSTRG.11943(Fbxo11),MSTRG.12478(pou5f1),MSTRG.19291(pif1),MSTRG.30977(DYNC1LI2),MSTRG.31101(--),MSTRG.6506(Tmsb4x),ncbi_109951050(ICMT),ncbi_109951051(TPX2B),ncbi_109951232(CCNB2),ncbi_109951260(CCNB2),ncbi_109951395(CNEPA),ncbi_109951448(SYT1),ncbi_109951498(CERS2),ncbi_109951682(MCL1B),ncbi_109952341(SIAH2),ncbi_109952648(GLYC),ncbi_109952661(HLF),ncbi_109952682(LMBL2),ncbi_109952814(GLT14),ncb…	MSTRG.16634(Mtor),MSTRG.1682(rhoac),MSTRG.27859(Fmo3),MSTRG.31055(cyp3a40),MSTRG.7589(SRSF1),MSTRG.7965(Dnm3),MSTRG.93(TUBB3),ncbi_109951041(PLOD1),ncbi_109951220(TBA1B),ncbi_109951222(PSA6),ncbi_109951325(H2AV),ncbi_109951336(AP2A2),ncbi_109951389(IF5A1),ncbi_109951394(BCL6B),ncbi_109951425(DMRT2),ncbi_109951426(DMRT3),ncbi_109951447(DLX4A),ncbi_109951487(SOX9),ncbi_109951496(RS27),ncbi_10995150…
GO:0005575	Cellular Component	GO:0032991	macromolecular complex	267	57	MSTRG.2986(--),MSTRG.7589(SRSF1),MSTRG.93(TUBB3),ncbi_109951047(RL22),ncbi_109951066(RL22L),ncbi_109951157(KCNB2),ncbi_109951222(PSA6),ncbi_109951251(RL12),ncbi_109951336(AP2A2),ncbi_109951389(IF5A1),ncbi_109951496(RS27),ncbi_109951596(RS27A),ncbi_109951672(RL14),ncbi_109951763(H33),ncbi_109951770(H33),ncbi_109951890(ABCG2),ncbi_109952007(EMC4),ncbi_109952061(CLIC2),ncbi_109952089(RS7),ncbi_10995…	MSTRG.2211(--),MSTRG.29897(PNPT1),MSTRG.30704(hbb),MSTRG.30977(DYNC1LI2),ncbi_109951395(CNEPA),ncbi_109952584(KCNH5),ncbi_109953483(H2A),ncbi_109953774(TRM61),ncbi_109954661(AGO3),ncbi_109954683(UTP11),ncbi_109955170(SCUB1),ncbi_109955880(LARP6),ncbi_109956244(STX16),ncbi_109956450(TNNT3),ncbi_109956740(SC24B),ncbi_109957743(SNX25),ncbi_109957773(AP1S1),ncbi_109958444(AP1M2),ncbi_109958448(LUC7),…	MSTRG.2986(--),MSTRG.7589(SRSF1),MSTRG.93(TUBB3),ncbi_109951047(RL22),ncbi_109951066(RL22L),ncbi_109951157(KCNB2),ncbi_109951222(PSA6),ncbi_109951251(RL12),ncbi_109951336(AP2A2),ncbi_109951389(IF5A1),ncbi_109951496(RS27),ncbi_109951596(RS27A),ncbi_109951672(RL14),ncbi_109951763(H33),ncbi_109951770(H33),ncbi_109951890(ABCG2),ncbi_109952007(EMC4),ncbi_109952061(CLIC2),ncbi_109952089(RS7),ncbi_10995…
GO:0005575	Cellular Component	GO:0044422	organelle part	174	41	MSTRG.16634(Mtor),MSTRG.27859(Fmo3),MSTRG.31055(cyp3a40),MSTRG.7589(SRSF1),ncbi_109951220(TBA1B),ncbi_109951389(IF5A1),ncbi_109951496(RS27),ncbi_109951509(S2536),ncbi_109951554(LMF1),ncbi_109951596(RS27A),ncbi_109951763(H33),ncbi_109951770(H33),ncbi_109951854(CHM1A),ncbi_109952429(M2OM),ncbi_109952510(TAP2),ncbi_109952565(RL17),ncbi_109952595(TBA1B),ncbi_109952893(RS3),ncbi_109953037(SIA8C),ncbi_…	MSTRG.30977(DYNC1LI2),ncbi_109951395(CNEPA),ncbi_109952814(GLT14),ncbi_109953111(CLVS2),ncbi_109953483(H2A),ncbi_109956077(SYMM),ncbi_109956740(SC24B),ncbi_109957410(SURF4),ncbi_109958448(LUC7),ncbi_109959044(AR8BA),ncbi_109959172(DYL1),ncbi_109959773(CYAC3),ncbi_109960398(PIGW),ncbi_109960762(SGMR1),ncbi_109962421(UB2D2),ncbi_109962914(VDAC2),ncbi_109963918(DC1L1),ncbi_109964010(IOD1),ncbi_10996…	MSTRG.16634(Mtor),MSTRG.27859(Fmo3),MSTRG.31055(cyp3a40),MSTRG.7589(SRSF1),ncbi_109951220(TBA1B),ncbi_109951389(IF5A1),ncbi_109951496(RS27),ncbi_109951509(S2536),ncbi_109951554(LMF1),ncbi_109951596(RS27A),ncbi_109951763(H33),ncbi_109951770(H33),ncbi_109951854(CHM1A),ncbi_109952429(M2OM),ncbi_109952510(TAP2),ncbi_109952565(RL17),ncbi_109952595(TBA1B),ncbi_109952893(RS3),ncbi_109953037(SIA8C),ncbi_…
GO:0005575	Cellular Component	GO:0045202	synapse	24	10	ncbi_109952325(ACHA9),ncbi_109954921(NCS1),ncbi_109956488(GRIA1),ncbi_109957746(CDK5),ncbi_109957889(ACHA7),ncbi_109958015(ACHA3),ncbi_109959025(GLRK),ncbi_109959132(ACM3),ncbi_109959331(GRIA4),ncbi_109959573(GRIA3),ncbi_109960733(NMDZ1),ncbi_109960818(MUSK),ncbi_109961519(GRID2),ncbi_109962302(ACM5),ncbi_109963329(HRH1),ncbi_109963358(ACHA7),ncbi_109963840(ZNRF2),ncbi_109968380(GRIA3),ncbi_10996…	ncbi_109951292(GRIK5),ncbi_109952783(GRIK2),ncbi_109956979(ACHN3),ncbi_109958045(ACHA3),ncbi_109959282(GRIK1),ncbi_109961034(ACHA),ncbi_109966168(GRIK5),ncbi_109966683(ACM3),ncbi_109967206(ACHA4),ncbi_109969306(ACHG)	ncbi_109952325(ACHA9),ncbi_109954921(NCS1),ncbi_109956488(GRIA1),ncbi_109957746(CDK5),ncbi_109957889(ACHA7),ncbi_109958015(ACHA3),ncbi_109959025(GLRK),ncbi_109959132(ACM3),ncbi_109959331(GRIA4),ncbi_109959573(GRIA3),ncbi_109960733(NMDZ1),ncbi_109960818(MUSK),ncbi_109961519(GRID2),ncbi_109962302(ACM5),ncbi_109963329(HRH1),ncbi_109963358(ACHA7),ncbi_109963840(ZNRF2),ncbi_109968380(GRIA3),ncbi_10996…
GO:0005575	Cellular Component	GO:0044456	synapse part	23	9	ncbi_109952325(ACHA9),ncbi_109954921(NCS1),ncbi_109956488(GRIA1),ncbi_109957746(CDK5),ncbi_109957889(ACHA7),ncbi_109958015(ACHA3),ncbi_109959025(GLRK),ncbi_109959132(ACM3),ncbi_109959331(GRIA4),ncbi_109959573(GRIA3),ncbi_109960733(NMDZ1),ncbi_109960818(MUSK),ncbi_109961519(GRID2),ncbi_109962302(ACM5),ncbi_109963329(HRH1),ncbi_109963358(ACHA7),ncbi_109968380(GRIA3),ncbi_109968709(GRIA1),ncbi_10996…	ncbi_109951292(GRIK5),ncbi_109952783(GRIK2),ncbi_109956979(ACHN3),ncbi_109958045(ACHA3),ncbi_109959282(GRIK1),ncbi_109961034(ACHA),ncbi_109966168(GRIK5),ncbi_109967206(ACHA4),ncbi_109969306(ACHG)	ncbi_109952325(ACHA9),ncbi_109954921(NCS1),ncbi_109956488(GRIA1),ncbi_109957746(CDK5),ncbi_109957889(ACHA7),ncbi_109958015(ACHA3),ncbi_109959025(GLRK),ncbi_109959132(ACM3),ncbi_109959331(GRIA4),ncbi_109959573(GRIA3),ncbi_109960733(NMDZ1),ncbi_109960818(MUSK),ncbi_109961519(GRID2),ncbi_109962302(ACM5),ncbi_109963329(HRH1),ncbi_109963358(ACHA7),ncbi_109968380(GRIA3),ncbi_109968709(GRIA1),ncbi_10996…
GO:0005575	Cellular Component	GO:0030054	cell junction	59	7	MSTRG.1682(rhoac),ncbi_109951949(CLD1),ncbi_109952701(CXG1),ncbi_109952831(CXA5),ncbi_109954435(CLD20),ncbi_109954531(ACTS),ncbi_109955014(RS14),ncbi_109955945(RLA0),ncbi_109958263(TMM47),ncbi_109958267(CLD19),ncbi_109958744(RS5),ncbi_109958755(CLD8),ncbi_109959274(CLD14),ncbi_109959559(CXD2),ncbi_109961051(CXA5),ncbi_109961353(CTNA2),ncbi_109961761(OCLN),ncbi_109962396(ACTS),ncbi_109962467(EZRI)…	ncbi_109952175(OCLN),ncbi_109954591(TLN2),ncbi_109966735(CDC42),ncbi_109968768(CXG1),ncbi_109970510(CLDY),ncbi_109970760(RASK),ncbi_109973408(CHP1)	MSTRG.1682(rhoac),ncbi_109951949(CLD1),ncbi_109952701(CXG1),ncbi_109952831(CXA5),ncbi_109954435(CLD20),ncbi_109954531(ACTS),ncbi_109955014(RS14),ncbi_109955945(RLA0),ncbi_109958263(TMM47),ncbi_109958267(CLD19),ncbi_109958744(RS5),ncbi_109958755(CLD8),ncbi_109959274(CLD14),ncbi_109959559(CXD2),ncbi_109961051(CXA5),ncbi_109961353(CTNA2),ncbi_109961761(OCLN),ncbi_109962396(ACTS),ncbi_109962467(EZRI)…
GO:0005575	Cellular Component	GO:0031974	membrane-enclosed lumen	20	7	MSTRG.16634(Mtor),MSTRG.7589(SRSF1),ncbi_109951596(RS27A),ncbi_109951763(H33),ncbi_109951770(H33),ncbi_109956696(TYB),ncbi_109957172(SUMO3),ncbi_109960361(SMD2),ncbi_109963891(SMD1),ncbi_109964521(T2FB),ncbi_109965740(LSM2),ncbi_109966247(SMO2B),ncbi_109966251(TEN1L),ncbi_109966486(CHD3),ncbi_109966870(RL40),ncbi_109966967(RPAB1),ncbi_109967719(H33),ncbi_109968946(EAF1),ncbi_109969829(TF2AA),ncbi…	ncbi_109962421(UB2D2),ncbi_109968291(T2FB),ncbi_109971427(NELFA),ncbi_109972567(BOP1),ncbi_109973823(CCNC),ncbi_109974009(EAF2),ncbi_109974907(H33)	MSTRG.16634(Mtor),MSTRG.7589(SRSF1),ncbi_109951596(RS27A),ncbi_109951763(H33),ncbi_109951770(H33),ncbi_109956696(TYB),ncbi_109957172(SUMO3),ncbi_109960361(SMD2),ncbi_109963891(SMD1),ncbi_109964521(T2FB),ncbi_109965740(LSM2),ncbi_109966247(SMO2B),ncbi_109966251(TEN1L),ncbi_109966486(CHD3),ncbi_109966870(RL40),ncbi_109966967(RPAB1),ncbi_109967719(H33),ncbi_109968946(EAF1),ncbi_109969829(TF2AA),ncbi…
GO:0005575	Cellular Component	GO:0031012	extracellular matrix	34	4	ncbi_109952694(WNT9A),ncbi_109954497(ATL5),ncbi_109956107(PRELP),ncbi_109956425(WNT2),ncbi_109956633(WNT8),ncbi_109956635(WNT8A),ncbi_109956765(SPRC),ncbi_109957275(ATL2),ncbi_109957737(LAMA3),ncbi_109959457(ATS15),ncbi_109960896(WNT7B),ncbi_109961381(TICN3),ncbi_109961714(SMOC2),ncbi_109961870(WNT8B),ncbi_109961956(TICN2),ncbi_109963340(FBN1),ncbi_109964395(WNT6),ncbi_109964405(WN10A),ncbi_10996…	ncbi_109951326(ATS3),ncbi_109961740(ATS10),ncbi_109967699(WNT16),ncbi_109972067(WNT5A)	ncbi_109952694(WNT9A),ncbi_109954497(ATL5),ncbi_109956107(PRELP),ncbi_109956425(WNT2),ncbi_109956633(WNT8),ncbi_109956635(WNT8A),ncbi_109956765(SPRC),ncbi_109957275(ATL2),ncbi_109957737(LAMA3),ncbi_109959457(ATS15),ncbi_109960896(WNT7B),ncbi_109961381(TICN3),ncbi_109961714(SMOC2),ncbi_109961870(WNT8B),ncbi_109961956(TICN2),ncbi_109963340(FBN1),ncbi_109964395(WNT6),ncbi_109964405(WN10A),ncbi_10996…
GO:0005575	Cellular Component	GO:0005576	extracellular region	25	3	ncbi_109952425(TNFL6),ncbi_109954531(ACTS),ncbi_109955802(RL39),ncbi_109956765(SPRC),ncbi_109957032(CSPG2),ncbi_109957737(LAMA3),ncbi_109960025(IL12B),ncbi_109961388(SPRC),ncbi_109962396(ACTS),ncbi_109962404(TSP1),ncbi_109962467(EZRI),ncbi_109963082(CBPN),ncbi_109963227(TGFB1),ncbi_109965216(CART),ncbi_109966580(LAMA4),ncbi_109968373(TN13B),ncbi_109969383(ANGL4),ncbi_109969555(SOST),ncbi_10996963…	ncbi_109953483(H2A),ncbi_109959264(ANGT),ncbi_109971346(BMP15)	ncbi_109952425(TNFL6),ncbi_109954531(ACTS),ncbi_109955802(RL39),ncbi_109956765(SPRC),ncbi_109957032(CSPG2),ncbi_109957737(LAMA3),ncbi_109960025(IL12B),ncbi_109961388(SPRC),ncbi_109962396(ACTS),ncbi_109962404(TSP1),ncbi_109962467(EZRI),ncbi_109963082(CBPN),ncbi_109963227(TGFB1),ncbi_109965216(CART),ncbi_109966580(LAMA4),ncbi_109968373(TN13B),ncbi_109969383(ANGL4),ncbi_109969555(SOST),ncbi_10996963…
GO:0005575	Cellular Component	GO:0044421	extracellular region part	24	3	ncbi_109954531(ACTS),ncbi_109955802(RL39),ncbi_109956765(SPRC),ncbi_109957032(CSPG2),ncbi_109957737(LAMA3),ncbi_109960025(IL12B),ncbi_109961388(SPRC),ncbi_109962396(ACTS),ncbi_109962404(TSP1),ncbi_109962467(EZRI),ncbi_109963082(CBPN),ncbi_109963227(TGFB1),ncbi_109965216(CART),ncbi_109966580(LAMA4),ncbi_109968373(TN13B),ncbi_109969383(ANGL4),ncbi_109969555(SOST),ncbi_109969639(ACTSB),ncbi_10996999…	ncbi_109953483(H2A),ncbi_109959264(ANGT),ncbi_109971346(BMP15)	ncbi_109954531(ACTS),ncbi_109955802(RL39),ncbi_109956765(SPRC),ncbi_109957032(CSPG2),ncbi_109957737(LAMA3),ncbi_109960025(IL12B),ncbi_109961388(SPRC),ncbi_109962396(ACTS),ncbi_109962404(TSP1),ncbi_109962467(EZRI),ncbi_109963082(CBPN),ncbi_109963227(TGFB1),ncbi_109965216(CART),ncbi_109966580(LAMA4),ncbi_109968373(TN13B),ncbi_109969383(ANGL4),ncbi_109969555(SOST),ncbi_109969639(ACTSB),ncbi_10996999…
GO:0005575	Cellular Component	GO:0099512	supramolecular fiber	15	2	ncbi_109951220(TBA1B),ncbi_109952595(TBA1B),ncbi_109954531(ACTS),ncbi_109954940(NFL),ncbi_109955979(ION3),ncbi_109955980(ION3),ncbi_109956085(PLST),ncbi_109958017(AINX),ncbi_109962396(ACTS),ncbi_109962843(TT30A),ncbi_109965670(NFM),ncbi_109967224(K2C8),ncbi_109969639(ACTSB),ncbi_109970400(K2C8),ncbi_109974803(ACTS)	ncbi_109974551(LAML3),ncbi_109975055(TBA1B)	ncbi_109951220(TBA1B),ncbi_109952595(TBA1B),ncbi_109954531(ACTS),ncbi_109954940(NFL),ncbi_109955979(ION3),ncbi_109955980(ION3),ncbi_109956085(PLST),ncbi_109958017(AINX),ncbi_109962396(ACTS),ncbi_109962843(TT30A),ncbi_109965670(NFM),ncbi_109967224(K2C8),ncbi_109969639(ACTSB),ncbi_109970400(K2C8),ncbi_109974803(ACTS)
GO:0005575	Cellular Component	GO:0019012	virion	3	1	ncbi_109960361(SMD2),ncbi_109963891(SMD1),ncbi_109965953(ELAV3)	ncbi_109956148(TOP1)	ncbi_109960361(SMD2),ncbi_109963891(SMD1),ncbi_109965953(ELAV3)
GO:0005575	Cellular Component	GO:0044423	virion part	3	1	ncbi_109960361(SMD2),ncbi_109963891(SMD1),ncbi_109965953(ELAV3)	ncbi_109956148(TOP1)	ncbi_109960361(SMD2),ncbi_109963891(SMD1),ncbi_109965953(ELAV3)
GO:0005575	Cellular Component	GO:0044420	extracellular matrix component	2	0	ncbi_109957737(LAMA3),ncbi_109966580(LAMA4)	--	ncbi_109957737(LAMA3),ncbi_109966580(LAMA4)

## Sheet: Table S9
Table S9. KEGG enrichment analysis of DEGs between EI vs F
KEGG_A_class	KEGG_B_class	Pathway	EI-vs-F (305)	All (8234)	Pvalue	Qvalue	Pathway ID	Genes	K_IDs
Environmental Information Processing	Signal transduction	PI3K-Akt signaling pathway	39	488	3.73689e-06	0.000467731	ko04151	ncbi_109952200(VGFR4);ncbi_109952967(FOXO3);ncbi_109955385(ERBB);ncbi_109955468(RHEB);ncbi_109956374(SGK1);ncbi_109957217(RYK);ncbi_109957671(CO4A1);ncbi_109957725(CO4A6);ncbi_109957737(LAMA3);ncbi_109959657(TENA);ncbi_109959975(FGF1);ncbi_109960490(VEGFC);ncbi_109961642(ITA9);ncbi_109961831(CCND2);ncbi_109961872(CO9A1);ncbi_109962419(FGFR3);ncbi_109963068(ITB6);ncbi_109964444(ERBB3);ncbi_1099656…	K05096+K09408+K04361+K07208+K13302+K05103+K06237+K06237+K06240+K06252+K18496+K05449+K06585+K10151+K08131+K05094+K06589+K05084+K07205+K02649+K02583+K13769+K05717+K05085+K06238+K05636+K05459+K04358+K06247+K06252+K06238+K05069+K07826+K05080+K01084+K06237+K06624+K06525+K05637
Environmental Information Processing	Signaling molecules and interaction	ECM-receptor interaction	16	115	4.5856e-06	0.000467731	ko04512	ncbi_109957671(CO4A1);ncbi_109957725(CO4A6);ncbi_109957737(LAMA3);ncbi_109959657(TENA);ncbi_109961642(ITA9);ncbi_109961872(CO9A1);ncbi_109963068(ITB6);ncbi_109968550(FINC);ncbi_109970071(CO6A6);ncbi_109970401(LAMB1);ncbi_109971320(LAMC3);ncbi_109971677(TENX);ncbi_109971736(CO6A3);ncbi_109973862(CO4A1);ncbi_109974900(ITB4);ncbi_109974984(LAMA1)	K06237+K06237+K06240+K06252+K06585+K08131+K06589+K05717+K06238+K05636+K06247+K06252+K06238+K06237+K06525+K05637
Cellular Processes	Cellular community - eukaryotes	Focal adhesion	26	314	9.60509e-05	0.00653146	ko04510	ncbi_109952200(VGFR4);ncbi_109955385(ERBB);ncbi_109957671(CO4A1);ncbi_109957725(CO4A6);ncbi_109957737(LAMA3);ncbi_109959657(TENA);ncbi_109960490(VEGFC);ncbi_109961642(ITA9);ncbi_109961831(CCND2);ncbi_109961872(CO9A1);ncbi_109962346(PP1B);ncbi_109963068(ITB6);ncbi_109963154(MLRS);ncbi_109966856(P85B);ncbi_109968550(FINC);ncbi_109970071(CO6A6);ncbi_109970401(LAMB1);ncbi_109971005(IGF1);ncbi_1099713…	K05096+K04361+K06237+K06237+K06240+K06252+K05449+K06585+K10151+K08131+K06269+K06589+K12758+K02649+K05717+K06238+K05636+K05459+K06247+K06252+K06238+K06274+K06237+K07836+K06525+K05637
Organismal Systems	Digestive system	Protein digestion and absorption	15	138	0.000170269	0.00868372	ko04974	ncbi_109954466(BAT1);ncbi_109956041(XPP2);ncbi_109957671(CO4A1);ncbi_109957725(CO4A6);ncbi_109957740(MEP1B);ncbi_109960964(S38A2);ncbi_109961872(CO9A1);ncbi_109966494(YLAT1);ncbi_109967478(CO1A2);ncbi_109967654(COFA1);ncbi_109970071(CO6A6);ncbi_109971311(COCA1);ncbi_109971736(CO6A3);ncbi_109973862(CO4A1);ncbi_109974415(LAT2)	K13868+K14208+K06237+K06237+K08606+K14207+K08131+K13867+K19721+K08135+K06238+K08132+K06238+K06237+K13781
Organismal Systems	Immune system	Leukocyte transendothelial migration	18	201	0.000456544	0.018627	ko04670	ncbi_109955650(CY24B);ncbi_109962467(EZRI);ncbi_109963154(MLRS);ncbi_109963218(CLD3);ncbi_109963223(CLD4);ncbi_109963262(CLD3);ncbi_109963270(CLD4);ncbi_109963778(ITB2);ncbi_109965852(CLD6);ncbi_109966856(P85B);ncbi_109969616(CLD11);ncbi_109970455(CLD4);ncbi_109972052(MMP9);ncbi_109972290(SDF1);ncbi_109972381(CXCR4);ncbi_109972705(VASP);ncbi_109974612(RAP1B);MSTRG.9805(--)	K21421+K08007+K12758+K06087+K06087+K06087+K06087+K06464+K06087+K02649+K06087+K06087+K01403+K10031+K04189+K06274+K07836+K10031
Environmental Information Processing	Signaling molecules and interaction	Cytokine-cytokine receptor interaction	21	270	0.00102719	0.0349244	ko04060	ncbi_109955077(TGFB3);ncbi_109955551(--);ncbi_109957305(CCL19);ncbi_109958435(IL8);ncbi_109960715(LIFR);ncbi_109961041(GDF10);ncbi_109961440(ACKR4);ncbi_109963795(INHBB);ncbi_109964279(CXL14);ncbi_109967333(TNR16);ncbi_109967457(CCL20);ncbi_109968095(IL1R1);ncbi_109968769(INHA);ncbi_109971437(IL8);ncbi_109972290(SDF1);ncbi_109972381(CXCR4);ncbi_109972408(IL2RB);ncbi_109973075(MIS);ncbi_109973650(…	K13377+K05433+K05512+K10030+K05058+K22674+K04186+K22687+K10033+K02583+K21083+K04386+K05500+K10030+K10031+K04189+K05069+K04665+K05080+K12671+K10031
Metabolism	Lipid metabolism	Steroid hormone biosynthesis	7	49	0.00201338	0.0586757	ko00140	ncbi_109957118(UGT3);ncbi_109961670(DHI2);ncbi_109963333(CP19A);ncbi_109964241(DHB1);ncbi_109971254(CP11A);ncbi_109971672(CP21A);ncbi_109972947(CP17A)	K00699+K00071+K07434+K00044+K00498+K00513+K00512
Organismal Systems	Endocrine system	PPAR signaling pathway	9	95	0.00839298	0.214021	ko03320	ncbi_109951515(APOA1);ncbi_109955741(ACBP);ncbi_109958702(FABPH);ncbi_109959112(ACBG2);ncbi_109960866(PPARA);ncbi_109963894(FABPH);ncbi_109967077(CPT1A);ncbi_109968035(FABP7);ncbi_109969383(ANGL4)	K08757+K08762+K08752+K15013+K07294+K08752+K08765+K08756+K08767
Environmental Information Processing	Signal transduction	TNF signaling pathway	12	152	0.0106598	0.223787	ko04668	ncbi_109954009(MLKL);ncbi_109954736(BCL3);ncbi_109955551(--);ncbi_109960490(VEGFC);ncbi_109962674(MMP14);ncbi_109966856(P85B);ncbi_109972052(MMP9);ncbi_109972264(SOCS3);ncbi_109974352(JAG1);ncbi_109974353(JAG1B);ncbi_109974431(MMP14);MSTRG.30082(--)	K08849+K09258+K05433+K05449+K07763+K02649+K01403+K04696+K06052+K06052+K07763+K12671
Environmental Information Processing	Signaling molecules and interaction	Cell adhesion molecules	17	249	0.0109699	0.223787	ko04514	ncbi_109953475(CD22);ncbi_109959887(CNT1A);ncbi_109960102(CD226);ncbi_109961642(ITA9);ncbi_109961965(NR1AA);ncbi_109962927(NR1AA);ncbi_109963218(CLD3);ncbi_109963223(CLD4);ncbi_109963262(CLD3);ncbi_109963270(CLD4);ncbi_109963778(ITB2);ncbi_109964390(NLGNX);ncbi_109965076(LRC4C);ncbi_109965852(CLD6);ncbi_109969616(CLD11);ncbi_109970455(CLD4);ncbi_109970720(PVRL2)	K06467+K06759+K06567+K06585+K07377+K07377+K06087+K06087+K06087+K06087+K06464+K07378+K07523+K06087+K06087+K06087+K06531
Cellular Processes	Cell motility	Regulation of actin cytoskeleton	21	334	0.0122313	0.226835	ko04810	ncbi_109955385(ERBB);ncbi_109959975(FGF1);ncbi_109961642(ITA9);ncbi_109962346(PP1B);ncbi_109962419(FGFR3);ncbi_109962467(EZRI);ncbi_109963068(ITB6);ncbi_109963154(MLRS);ncbi_109963778(ITB2);ncbi_109965125(ARHG4);ncbi_109966856(P85B);ncbi_109968550(FINC);ncbi_109970240(BAIP2);ncbi_109971151(FGF16);ncbi_109972290(SDF1);ncbi_109972381(CXCR4);ncbi_109974900(ITB4);MSTRG.14280(--);MSTRG.7351(MYH8);MSTR…	K04361+K18496+K06585+K06269+K05094+K08007+K06589+K12758+K06464+K05769+K02649+K05717+K05627+K04358+K10031+K04189+K06525+K05769+K10352+K10352+K10031
Environmental Information Processing	Signal transduction	cAMP signaling pathway	20	321	0.0156614	0.266244	ko04024	ncbi_109951487(SOX9);ncbi_109951925(CAC1D);ncbi_109952600(MRP4);ncbi_109955889(HCN4);ncbi_109956423(CFTR);ncbi_109958904(NMDE1);ncbi_109959573(GRIA3);ncbi_109959651(AT2A2);ncbi_109960540(PPLA);ncbi_109960866(PPARA);ncbi_109962346(PP1B);ncbi_109963853(ACTHR);ncbi_109964223(PPR1B);ncbi_109966856(P85B);ncbi_109968380(GRIA3);ncbi_109968709(GRIA1);ncbi_109972976(HCN4);ncbi_109973075(MIS);ncbi_10997321…	K18435+K04851+K05673+K04957+K05031+K05209+K05199+K05853+K05852+K07294+K06269+K04200+K15494+K02649+K05199+K05197+K04957+K04665+K18435+K07836
Organismal Systems	Endocrine system	Ovarian steroidogenesis	7	73	0.0180092	0.282605	ko04913	ncbi_109958485(LDLR);ncbi_109961016(LOX5);ncbi_109963333(CP19A);ncbi_109964241(DHB1);ncbi_109971005(IGF1);ncbi_109971254(CP11A);ncbi_109972947(CP17A)	K12473+K00461+K07434+K00044+K05459+K00498+K00512
Organismal Systems	Nervous system	Glutamatergic synapse	12	176	0.0302107	0.440213	ko04724	ncbi_109951925(CAC1D);ncbi_109958832(VGLU1);ncbi_109958904(NMDE1);ncbi_109959573(GRIA3);ncbi_109960964(S38A2);ncbi_109963197(EAA2);ncbi_109965430(VGL2A);ncbi_109965672(GLNA);ncbi_109967466(EAA1);ncbi_109968380(GRIA3);ncbi_109968709(GRIA1);ncbi_109973363(GBG2)	K04851+K12302+K05209+K05199+K14207+K05613+K12302+K01915+K05614+K05199+K05197+K07826
Organismal Systems	Nervous system	Long-term depression	7	88	0.0441378	0.551813	ko04730	ncbi_109959573(GRIA3);ncbi_109961519(GRID2);ncbi_109962773(CRFR1);ncbi_109968380(GRIA3);ncbi_109968709(GRIA1);ncbi_109971005(IGF1);ncbi_109971610(GCYA2)	K05199+K05207+K04578+K05199+K05197+K05459+K12318
Organismal Systems	Circulatory system	Cardiac muscle contraction	9	128	0.0477612	0.551813	ko04260	ncbi_109951925(CAC1D);ncbi_109952124(MYH16);ncbi_109954531(ACTS);ncbi_109959651(AT2A2);ncbi_109962396(ACTS);ncbi_109966604(TPM1);ncbi_109969596(TNNT2);ncbi_803937(COX1);ncbi_803940(COX2)	K04851+K17751+K12314+K05853+K12314+K10373+K12045+K02256+K02261
Environmental Information Processing	Signal transduction	HIF-1 signaling pathway	10	148	0.0478914	0.551813	ko04066	ncbi_109952200(VGFR4);ncbi_109955385(ERBB);ncbi_109955650(CY24B);ncbi_109964364(ENO4);ncbi_109965609(4EBP1);ncbi_109966856(P85B);ncbi_109970241(GTR3);ncbi_109971005(IGF1);ncbi_109973494(HMOX);ncbi_109974134(CDN1B)	K05096+K04361+K21421+K01689+K07205+K02649+K07299+K05459+K00510+K06624
Organismal Systems	Excretory system	Aldosterone-regulated sodium reabsorption	5	54	0.0486894	0.551813	ko04960	ncbi_109956374(SGK1);ncbi_109957958(NHRF2);ncbi_109961670(DHI2);ncbi_109966856(P85B);ncbi_109971005(IGF1)	K13302+K13358+K00071+K02649+K05459
Organismal Systems	Digestive system	Cholesterol metabolism	6	74	0.055714	0.552982	ko04979	ncbi_109951515(APOA1);ncbi_109954649(APOEB);ncbi_109958485(LDLR);ncbi_109958721(ABCG8);ncbi_109967403(SOAT1);ncbi_109969383(ANGL4)	K08757+K04524+K12473+K05684+K00637+K08767
Cellular Processes	Cellular community - eukaryotes	Tight junction	16	280	0.0560616	0.552982	ko04530	ncbi_109951925(CAC1D);ncbi_109956423(CFTR);ncbi_109962467(EZRI);ncbi_109963218(CLD3);ncbi_109963223(CLD4);ncbi_109963262(CLD3);ncbi_109963270(CLD4);ncbi_109964175(CGNL1);ncbi_109965852(CLD6);ncbi_109965933(CRUM3);ncbi_109969616(CLD11);ncbi_109970455(CLD4);ncbi_109972705(VASP);ncbi_109974469(CGNL1);MSTRG.7351(MYH8);MSTRG.7352(MYH1)	K04851+K05031+K08007+K06087+K06087+K06087+K06087+K21110+K06087+K06090+K06087+K06087+K06274+K21110+K10352+K10352
Organismal Systems	Immune system	Chemokine signaling pathway	14	237	0.0569246	0.552982	ko04062	ncbi_109952967(FOXO3);ncbi_109957305(CCL19);ncbi_109957552(DOCK2);ncbi_109958435(IL8);ncbi_109964279(CXL14);ncbi_109966856(P85B);ncbi_109967457(CCL20);ncbi_109971437(IL8);ncbi_109972290(SDF1);ncbi_109972381(CXCR4);ncbi_109973363(GBG2);ncbi_109974612(RAP1B);MSTRG.30082(--);MSTRG.9805(--)	K09408+K05512+K12367+K10030+K10033+K02649+K21083+K10030+K10031+K04189+K07826+K07836+K12671+K10031
Environmental Information Processing	Signal transduction	AMPK signaling pathway	11	176	0.0621566	0.562711	ko04152	ncbi_109952967(FOXO3);ncbi_109955468(RHEB);ncbi_109956423(CFTR);ncbi_109964456(F264);ncbi_109965292(F261);ncbi_109965432(IRS2);ncbi_109965609(4EBP1);ncbi_109966856(P85B);ncbi_109967077(CPT1A);ncbi_109971005(IGF1);ncbi_109973706(G6PC)	K09408+K07208+K05031+K19030+K19028+K07187+K07205+K02649+K08765+K05459+K01084
Organismal Systems	Endocrine system	Renin-angiotensin system	3	25	0.0634429	0.562711	ko04614	ncbi_109957478(AGTR2);ncbi_109961497(AGTR1);ncbi_109963664(ACE)	K04167+K04166+K01283
Organismal Systems	Endocrine system	Cortisol synthesis and secretion	7	100	0.0771069	0.655408	ko04927	ncbi_109951925(CAC1D);ncbi_109958485(LDLR);ncbi_109961497(AGTR1);ncbi_109963853(ACTHR);ncbi_109971254(CP11A);ncbi_109971672(CP21A);ncbi_109972947(CP17A)	K04851+K12473+K04166+K04200+K00498+K00513+K00512
Organismal Systems	Nervous system	Retrograde endocannabinoid signaling	12	208	0.0851156	0.694543	ko04723	ncbi_109951925(CAC1D);ncbi_109958832(VGLU1);ncbi_109959573(GRIA3);ncbi_109959968(GBRA6);ncbi_109960414(GBRA3);ncbi_109965430(VGL2A);ncbi_109967122(GBRD);ncbi_109968380(GRIA3);ncbi_109968709(GRIA1);ncbi_109973363(GBG2);ncbi_803932(NU5M);ncbi_803938(NU2M)	K04851+K12302+K05199+K05175+K05175+K12302+K05184+K05199+K05197+K07826+K03883+K03879
Organismal Systems	Immune system	Complement and coagulation cascades	6	84	0.0906399	0.696738	ko04610	ncbi_109952226(CFAH);ncbi_109962336(CLUS);ncbi_109963778(ITB2);ncbi_109966146(C1S);ncbi_109968806(TF);ncbi_109971103(FA10)	K04004+K17252+K06464+K01331+K03901+K01314
Cellular Processes	Cell growth and death	Ferroptosis	5	65	0.0922153	0.696738	ko04216	ncbi_109955650(CY24B);ncbi_109962409(S39A8);ncbi_109963789(S40A1);ncbi_109966447(XCT);ncbi_109973494(HMOX)	K21421+K14714+K14685+K13869+K00510
Environmental Information Processing	Membrane transport	ABC transporters	4	48	0.100926	0.709963	ko02010	ncbi_109952300(MRP3);ncbi_109952600(MRP4);ncbi_109956423(CFTR);ncbi_109958721(ABCG8)	K05667+K05673+K05031+K05684
Organismal Systems	Immune system	Intestinal immune network for IgA production	4	48	0.100926	0.709963	ko04672	ncbi_109955551(--);ncbi_109972290(SDF1);ncbi_109972381(CXCR4);MSTRG.9805(--)	K05433+K10031+K04189+K10031
Metabolism	Carbohydrate metabolism	Starch and sucrose metabolism	4	49	0.106873	0.726736	ko00500	ncbi_109952499(PYGM);ncbi_109968453(TREA);ncbi_109970620(PGM1);ncbi_109973706(G6PC)	K00688+K01194+K01835+K01084
Environmental Information Processing	Signal transduction	JAK-STAT signaling pathway	10	175	0.114705	0.754832	ko04630	ncbi_109955385(ERBB);ncbi_109955551(--);ncbi_109960715(LIFR);ncbi_109961831(CCND2);ncbi_109961954(PIM1);ncbi_109966237(PTN6);ncbi_109966856(P85B);ncbi_109972264(SOCS3);ncbi_109972408(IL2RB);ncbi_109973650(GHR)	K04361+K05433+K05058+K10151+K04702+K05697+K02649+K04696+K05069+K05080
Organismal Systems	Endocrine system	Adipocytokine signaling pathway	7	113	0.125533	0.778705	ko04920	ncbi_109959112(ACBG2);ncbi_109960866(PPARA);ncbi_109965432(IRS2);ncbi_109967077(CPT1A);ncbi_109970241(GTR3);ncbi_109972264(SOCS3);ncbi_109973706(G6PC)	K15013+K07294+K07187+K08765+K07299+K04696+K01084
Environmental Information Processing	Signal transduction	NF-kappa B signaling pathway	8	135	0.127708	0.778705	ko04064	ncbi_109956503(GA45G);ncbi_109957305(CCL19);ncbi_109958435(IL8);ncbi_109964074(MALT1);ncbi_109968095(IL1R1);ncbi_109971437(IL8);ncbi_109972290(SDF1);MSTRG.9805(--)	K04402+K05512+K10030+K07369+K04386+K10030+K10031+K10031
Organismal Systems	Digestive system	Bile secretion	7	114	0.129784	0.778705	ko04976	ncbi_109952300(MRP3);ncbi_109952600(MRP4);ncbi_109956423(CFTR);ncbi_109957118(UGT3);ncbi_109958485(LDLR);ncbi_109958721(ABCG8);ncbi_109970241(GTR3)	K05667+K05673+K05031+K00699+K12473+K05684+K07299
Metabolism	Metabolism of terpenoids and polyketides	Insect hormone biosynthesis	1	4	0.140159	0.816928	ko00981	ncbi_109970445(AL3A2)	K00128
Organismal Systems	Endocrine system	Thyroid hormone signaling pathway	10	185	0.148505	0.841526	ko04919	ncbi_109952124(MYH16);ncbi_109955468(RHEB);ncbi_109959651(AT2A2);ncbi_109960220(SO1C1);ncbi_109960540(PPLA);ncbi_109966856(P85B);ncbi_109970241(GTR3);ncbi_109971989(WNT4A);ncbi_109974502(PLCZ1);ncbi_109974616(SO1C1)	K17751+K07208+K05853+K08747+K05852+K02649+K07299+K00408+K05861+K08747
Metabolism	Lipid metabolism	Ether lipid metabolism	4	58	0.166836	0.903262	ko00565	ncbi_109963279(PLD3);ncbi_109970811(G3ST1);ncbi_109972063(PA23);ncbi_109973198(ENPP2)	K16860+K01019+K01047+K01122
Organismal Systems	Digestive system	Mineral absorption	5	79	0.168255	0.903262	ko04978	ncbi_109958737(S39A4);ncbi_109962079(NPT2B);ncbi_109963789(S40A1);ncbi_109969212(S26A6);ncbi_109973494(HMOX)	K14710+K14683+K14685+K14704+K00510
Environmental Information Processing	Signal transduction	FoxO signaling pathway	11	215	0.174012	0.903517	ko04068	ncbi_109952967(FOXO3);ncbi_109955077(TGFB3);ncbi_109955385(ERBB);ncbi_109956374(SGK1);ncbi_109956503(GA45G);ncbi_109961831(CCND2);ncbi_109965432(IRS2);ncbi_109966856(P85B);ncbi_109971005(IGF1);ncbi_109973706(G6PC);ncbi_109974134(CDN1B)	K09408+K13377+K04361+K13302+K04402+K10151+K07187+K02649+K05459+K01084+K06624
Metabolism	Xenobiotics biodegradation and metabolism	Drug metabolism - other enzymes	5	81	0.180708	0.903517	ko00983	ncbi_109956259(CDD);ncbi_109957118(UGT3);ncbi_109967545(NDKB);MSTRG.29174(Dpys);MSTRG.8366(--)	K01489+K00699+K00940+K01464+K00088
Metabolism	Energy metabolism	Nitrogen metabolism	2	21	0.181589	0.903517	ko00910	ncbi_109965672(GLNA);ncbi_109974730(CAH8)	K01915+K01672
Organismal Systems	Endocrine system	Insulin signaling pathway	10	197	0.194975	0.936949	ko04910	ncbi_109952499(PYGM);ncbi_109955468(RHEB);ncbi_109962346(PP1B);ncbi_109965432(IRS2);ncbi_109965609(4EBP1);ncbi_109966856(P85B);ncbi_109972264(SOCS3);ncbi_109973706(G6PC);ncbi_109973748(FLOT2);ncbi_109974360(SH2B2)	K00688+K07208+K06269+K07187+K07205+K02649+K04696+K01084+K07192+K07193
Environmental Information Processing	Signal transduction	Ras signaling pathway	15	317	0.197494	0.936949	ko04014	ncbi_109952200(VGFR4);ncbi_109955385(ERBB);ncbi_109957217(RYK);ncbi_109958904(NMDE1);ncbi_109959975(FGF1);ncbi_109960490(VEGFC);ncbi_109962419(FGFR3);ncbi_109966856(P85B);ncbi_109967333(TNR16);ncbi_109967897(IGF2);ncbi_109971005(IGF1);ncbi_109971151(FGF16);ncbi_109972063(PA23);ncbi_109973363(GBG2);ncbi_109974612(RAP1B)	K05096+K04361+K05103+K05209+K18496+K05449+K05094+K02649+K02583+K13769+K05459+K04358+K01047+K07826+K07836
Environmental Information Processing	Signal transduction	TGF-beta signaling pathway	7	130	0.206788	0.958743	ko04350	ncbi_109952082(CHRD);ncbi_109955077(TGFB3);ncbi_109956679(FSTA);ncbi_109963600(NOGG2);ncbi_109963795(INHBB);ncbi_109963876(ID4);ncbi_109973075(MIS)	K04657+K13377+K04661+K04658+K22687+K17695+K04665
Organismal Systems	Circulatory system	Vascular smooth muscle contraction	10	201	0.211751	0.959939	ko04270	ncbi_109951925(CAC1D);ncbi_109956337(CALD1);ncbi_109961497(AGTR1);ncbi_109962346(PP1B);ncbi_109968674(ANPRB);ncbi_109971610(GCYA2);ncbi_109972063(PA23);ncbi_109973057(CALD1);MSTRG.7351(MYH8);MSTRG.7352(MYH1)	K04851+K12327+K04166+K06269+K12324+K12318+K01047+K12327+K10352+K10352
Organismal Systems	Nervous system	GABAergic synapse	8	157	0.226428	0.999001	ko04727	ncbi_109951925(CAC1D);ncbi_109953819(S6A11);ncbi_109959968(GBRA6);ncbi_109960414(GBRA3);ncbi_109960964(S38A2);ncbi_109965672(GLNA);ncbi_109967122(GBRD);ncbi_109973363(GBG2)	K04851+K05039+K05175+K05175+K14207+K01915+K05184+K07826
Metabolism	Nucleotide metabolism	Purine metabolism	11	230	0.233239	0.999001	ko00230	ncbi_109952684(KAD9);ncbi_109952935(PNPH);ncbi_109962955(ENTP1);ncbi_109964955(AMPD3);ncbi_109967545(NDKB);ncbi_109968674(ANPRB);ncbi_109969041(KAD7);ncbi_109970576(PDE2A);ncbi_109970620(PGM1);ncbi_109971610(GCYA2);MSTRG.8366(--)	K18533+K03783+K01510+K01490+K00940+K12324+K00939+K18283+K01835+K12318+K00088
Metabolism	Carbohydrate metabolism	Ascorbate and aldarate metabolism	2	25	0.23643	0.999001	ko00053	ncbi_109957118(UGT3);ncbi_109970445(AL3A2)	K00699+K00128
Metabolism	Glycan biosynthesis and metabolism	Glycosaminoglycan degradation	2	26	0.250314	0.999001	ko00531	ncbi_109961145(HPSE2);ncbi_109966704(ANAG)	K07965+K01205
Organismal Systems	Endocrine system	Aldosterone synthesis and secretion	7	138	0.250594	0.999001	ko04925	ncbi_109951925(CAC1D);ncbi_109958485(LDLR);ncbi_109961497(AGTR1);ncbi_109963853(ACTHR);ncbi_109970576(PDE2A);ncbi_109971254(CP11A);ncbi_109971672(CP21A)	K04851+K12473+K04166+K04200+K18283+K00498+K00513
Environmental Information Processing	Signal transduction	Rap1 signaling pathway	14	309	0.255508	0.999001	ko04015	ncbi_109952200(VGFR4);ncbi_109955385(ERBB);ncbi_109957217(RYK);ncbi_109958904(NMDE1);ncbi_109959975(FGF1);ncbi_109960490(VEGFC);ncbi_109962419(FGFR3);ncbi_109963778(ITB2);ncbi_109966856(P85B);ncbi_109967333(TNR16);ncbi_109971005(IGF1);ncbi_109971151(FGF16);ncbi_109972705(VASP);ncbi_109974612(RAP1B)	K05096+K04361+K05103+K05209+K18496+K05449+K05094+K06464+K02649+K02583+K05459+K04358+K06274+K07836
Organismal Systems	Circulatory system	Adrenergic signaling in cardiomyocytes	11	237	0.263268	0.999001	ko04261	ncbi_109951925(CAC1D);ncbi_109952124(MYH16);ncbi_109954531(ACTS);ncbi_109957478(AGTR2);ncbi_109959651(AT2A2);ncbi_109960540(PPLA);ncbi_109961497(AGTR1);ncbi_109962346(PP1B);ncbi_109962396(ACTS);ncbi_109966604(TPM1);ncbi_109969596(TNNT2)	K04851+K17751+K12314+K04167+K05853+K05852+K04166+K06269+K12314+K10373+K12045
Organismal Systems	Environmental adaptation	Circadian entrainment	8	165	0.267829	0.999001	ko04713	ncbi_109951925(CAC1D);ncbi_109958904(NMDE1);ncbi_109959573(GRIA3);ncbi_109968380(GRIA3);ncbi_109968709(GRIA1);ncbi_109971610(GCYA2);ncbi_109972842(RASD1);ncbi_109973363(GBG2)	K04851+K05209+K05199+K05199+K05197+K12318+K07843+K07826
Metabolism	Nucleotide metabolism	Pyrimidine metabolism	6	118	0.272327	0.999001	ko00240	ncbi_109952684(KAD9);ncbi_109952935(PNPH);ncbi_109956259(CDD);ncbi_109962955(ENTP1);ncbi_109967545(NDKB);MSTRG.29174(Dpys)	K18533+K03783+K01489+K01510+K00940+K01464
Metabolism	Glycan biosynthesis and metabolism	Other types of O-glycan biosynthesis	2	29	0.292018	0.999001	ko00514	ncbi_109956012(GXLT2);ncbi_109973279(LFNG)	K13676+K05948
Metabolism	Lipid metabolism	Fatty acid degradation	3	52	0.302835	0.999001	ko00071	ncbi_109959112(ACBG2);ncbi_109967077(CPT1A);ncbi_109970445(AL3A2)	K15013+K08765+K00128
Organismal Systems	Digestive system	Fat digestion and absorption	3	52	0.302835	0.999001	ko04975	ncbi_109951515(APOA1);ncbi_109958721(ABCG8);ncbi_109972063(PA23)	K08757+K05684+K01047
Cellular Processes	Cell growth and death	Cellular senescence	11	246	0.303624	0.999001	ko04218	ncbi_109951925(CAC1D);ncbi_109952967(FOXO3);ncbi_109955077(TGFB3);ncbi_109955468(RHEB);ncbi_109956503(GA45G);ncbi_109958435(IL8);ncbi_109961831(CCND2);ncbi_109962346(PP1B);ncbi_109965609(4EBP1);ncbi_109966856(P85B);ncbi_109971437(IL8)	K04851+K09408+K13377+K07208+K04402+K10030+K10151+K06269+K07205+K02649+K10030
Environmental Information Processing	Signal transduction	Calcium signaling pathway	13	297	0.307209	0.999001	ko04020	ncbi_109951925(CAC1D);ncbi_109955007(PTAFR);ncbi_109955385(ERBB);ncbi_109957967(PF2R);ncbi_109958904(NMDE1);ncbi_109959651(AT2A2);ncbi_109960540(PPLA);ncbi_109961497(AGTR1);ncbi_109962261(IP3KB);ncbi_109964444(ERBB3);ncbi_109968758(ERBB4);ncbi_109972381(CXCR4);ncbi_109974502(PLCZ1)	K04851+K04279+K04361+K04258+K05209+K05853+K05852+K04166+K00911+K05084+K05085+K04189+K05861
Environmental Information Processing	Signal transduction	MAPK signaling pathway	19	452	0.316307	0.999001	ko04010	ncbi_109951925(CAC1D);ncbi_109952200(VGFR4);ncbi_109955077(TGFB3);ncbi_109955385(ERBB);ncbi_109956503(GA45G);ncbi_109957217(RYK);ncbi_109958042(MLTK);ncbi_109959975(FGF1);ncbi_109960490(VEGFC);ncbi_109962419(FGFR3);ncbi_109964444(ERBB3);ncbi_109964886(STMN1);ncbi_109967333(TNR16);ncbi_109967897(IGF2);ncbi_109968095(IL1R1);ncbi_109968758(ERBB4);ncbi_109971005(IGF1);ncbi_109971151(FGF16);ncbi_10997…	K04851+K05096+K13377+K04361+K04402+K05103+K04424+K18496+K05449+K05094+K05084+K04381+K02583+K13769+K04386+K05085+K05459+K04358+K07836
Environmental Information Processing	Signal transduction	ErbB signaling pathway	6	125	0.317663	0.999001	ko04012	ncbi_109955385(ERBB);ncbi_109964444(ERBB3);ncbi_109965609(4EBP1);ncbi_109966856(P85B);ncbi_109968758(ERBB4);ncbi_109974134(CDN1B)	K04361+K05084+K07205+K02649+K05085+K06624
Metabolism	Carbohydrate metabolism	Pentose and glucuronate interconversions	2	31	0.319676	0.999001	ko00040	ncbi_109957118(UGT3);ncbi_109970945(CRYL1)	K00699+K13247
Environmental Information Processing	Signal transduction	Hippo signaling pathway	9	202	0.333272	0.999001	ko04390	ncbi_109952555(CTGF);ncbi_109955077(TGFB3);ncbi_109959975(FGF1);ncbi_109961831(CCND2);ncbi_109962346(PP1B);ncbi_109963778(ITB2);ncbi_109971989(WNT4A);ncbi_109972882(WNT11);ncbi_109973075(MIS)	K06827+K13377+K18496+K10151+K06269+K06464+K00408+K01384+K04665
Organismal Systems	Digestive system	Carbohydrate digestion and absorption	3	55	0.333574	0.999001	ko04973	ncbi_109951925(CAC1D);ncbi_109966856(P85B);ncbi_109973706(G6PC)	K04851+K02649+K01084
Organismal Systems	Endocrine system	Relaxin signaling pathway	8	181	0.355934	0.999001	ko04926	ncbi_109955385(ERBB);ncbi_109957671(CO4A1);ncbi_109957725(CO4A6);ncbi_109960490(VEGFC);ncbi_109966856(P85B);ncbi_109972052(MMP9);ncbi_109973363(GBG2);ncbi_109973862(CO4A1)	K04361+K06237+K06237+K05449+K02649+K01403+K07826+K06237
Organismal Systems	Endocrine system	Renin secretion	5	106	0.356345	0.999001	ko04924	ncbi_109951925(CAC1D);ncbi_109961497(AGTR1);ncbi_109963664(ACE);ncbi_109971610(GCYA2);ncbi_109972229(KCNJ2)	K04851+K04166+K01283+K12318+K04996
Cellular Processes	Cell growth and death	Oocyte meiosis	7	156	0.357061	0.999001	ko04114	ncbi_109956383(L12R1);ncbi_109957484(ANDR);ncbi_109962346(PP1B);ncbi_109968475(PRGR);ncbi_109968807(REC8);ncbi_109971005(IGF1);ncbi_109974502(PLCZ1)	K06636+K08557+K06269+K08556+K13054+K05459+K05861
Metabolism	Metabolism of other amino acids	beta-Alanine metabolism	2	34	0.360631	0.999001	ko00410	ncbi_109970445(AL3A2);MSTRG.29174(Dpys)	K00128+K01464
Metabolism	Metabolism of cofactors and vitamins	Porphyrin metabolism	2	35	0.374088	0.999001	ko00860	ncbi_109957118(UGT3);ncbi_109973494(HMOX)	K00699+K00510
Organismal Systems	Endocrine system	Prolactin signaling pathway	5	109	0.378609	0.999001	ko04917	ncbi_109952967(FOXO3);ncbi_109961831(CCND2);ncbi_109966856(P85B);ncbi_109972264(SOCS3);ncbi_109972947(CP17A)	K09408+K10151+K02649+K04696+K00512
Organismal Systems	Nervous system	Dopaminergic synapse	9	211	0.380831	0.999001	ko04728	ncbi_109951925(CAC1D);ncbi_109958904(NMDE1);ncbi_109959573(GRIA3);ncbi_109960485(KIF5C);ncbi_109962346(PP1B);ncbi_109964223(PPR1B);ncbi_109968380(GRIA3);ncbi_109968709(GRIA1);ncbi_109973363(GBG2)	K04851+K05209+K05199+K10396+K06269+K15494+K05199+K05197+K07826
Metabolism	Energy metabolism	Sulfur metabolism	1	13	0.388016	0.999001	ko00920	ncbi_109954036(SQRD)	K22470
Organismal Systems	Aging	Longevity regulating pathway	6	136	0.390747	0.999001	ko04211	ncbi_109952967(FOXO3);ncbi_109955468(RHEB);ncbi_109965432(IRS2);ncbi_109965609(4EBP1);ncbi_109966856(P85B);ncbi_109971005(IGF1)	K09408+K07208+K07187+K07205+K02649+K05459
Organismal Systems	Digestive system	Vitamin digestion and absorption	2	37	0.400643	0.999001	ko04977	ncbi_109951515(APOA1);ncbi_109958550(RFT2)	K08757+K14620
Metabolism	Amino acid metabolism	Arginine and proline metabolism	3	62	0.404788	0.999001	ko00330	ncbi_109952185(KCRS);ncbi_109970445(AL3A2);ncbi_109974488(KCRU)	K00933+K00128+K00933
Metabolism	Global and overview maps	Fatty acid metabolism	3	63	0.414811	0.999001	ko01212	ncbi_109958711(PPT2A);ncbi_109959112(ACBG2);ncbi_109967077(CPT1A)	K01074+K15013+K08765
Organismal Systems	Sensory system	Taste transduction	4	90	0.428844	0.999001	ko04742	ncbi_109955889(HCN4);ncbi_109959968(GBRA6);ncbi_109960414(GBRA3);ncbi_109972976(HCN4)	K04957+K05175+K05175+K04957
Organismal Systems	Immune system	IL-17 signaling pathway	5	116	0.43038	0.999001	ko04657	ncbi_109958435(IL8);ncbi_109967457(CCL20);ncbi_109971437(IL8);ncbi_109972052(MMP9);MSTRG.30082(--)	K10030+K21083+K10030+K01403+K12671
Environmental Information Processing	Signal transduction	cGMP-PKG signaling pathway	11	273	0.431417	0.999001	ko04022	ncbi_109951925(CAC1D);ncbi_109952124(MYH16);ncbi_109959651(AT2A2);ncbi_109960540(PPLA);ncbi_109961497(AGTR1);ncbi_109962346(PP1B);ncbi_109965432(IRS2);ncbi_109968674(ANPRB);ncbi_109970576(PDE2A);ncbi_109971610(GCYA2);ncbi_109972705(VASP)	K04851+K17751+K05853+K05852+K04166+K06269+K07187+K12324+K18283+K12318+K06274
Metabolism	Metabolism of cofactors and vitamins	Thiamine metabolism	1	15	0.432586	0.999001	ko00730	ncbi_109969041(KAD7)	K00939
Metabolism	Metabolism of cofactors and vitamins	Pantothenate and CoA biosynthesis	1	15	0.432586	0.999001	ko00770	MSTRG.29174(Dpys)	K01464
Metabolism	Carbohydrate metabolism	Glycolysis / Gluconeogenesis	4	92	0.445488	0.999001	ko00010	ncbi_109964364(ENO4);ncbi_109970445(AL3A2);ncbi_109970620(PGM1);ncbi_109973706(G6PC)	K01689+K00128+K01835+K01084
Environmental Information Processing	Signaling molecules and interaction	Neuroactive ligand-receptor interaction	18	463	0.451004	0.999001	ko04080	ncbi_109951766(TSHB);ncbi_109955007(PTAFR);ncbi_109957478(AGTR2);ncbi_109957967(PF2R);ncbi_109958904(NMDE1);ncbi_109959573(GRIA3);ncbi_109959968(GBRA6);ncbi_109960005(OPRM);ncbi_109960414(GBRA3);ncbi_109961497(AGTR1);ncbi_109961519(GRID2);ncbi_109962773(CRFR1);ncbi_109963853(ACTHR);ncbi_109965441(P2RY8);ncbi_109967122(GBRD);ncbi_109968380(GRIA3);ncbi_109968709(GRIA1);ncbi_109973650(GHR)	K05251+K04279+K04167+K04258+K05209+K05199+K05175+K04215+K05175+K04166+K05207+K04578+K04200+K08386+K05184+K05199+K05197+K05080
Metabolism	Lipid metabolism	Fatty acid biosynthesis	1	16	0.453642	0.999001	ko00061	ncbi_109959112(ACBG2)	K15013
Metabolism	Carbohydrate metabolism	Pentose phosphate pathway	2	43	0.476839	0.999001	ko00030	ncbi_109970048(G6PD);ncbi_109970620(PGM1)	K00036+K01835
Organismal Systems	Endocrine system	Glucagon signaling pathway	6	150	0.48331	0.999001	ko04922	ncbi_109952499(PYGM);ncbi_109960866(PPARA);ncbi_109965292(F261);ncbi_109967077(CPT1A);ncbi_109970241(GTR3);ncbi_109973706(G6PC)	K00688+K07294+K19028+K08765+K07299+K01084
Genetic Information Processing	Transcription	Basal transcription factors	2	44	0.488964	0.999001	ko03022	ncbi_109953977(TBPL2);ncbi_109969637(TBPL2)	K03120+K03120
Metabolism	Carbohydrate metabolism	Fructose and mannose metabolism	2	45	0.500912	0.999001	ko00051	ncbi_109964456(F264);ncbi_109965292(F261)	K19030+K19028
Organismal Systems	Immune system	B cell receptor signaling pathway	4	99	0.502422	0.999001	ko04662	ncbi_109953475(CD22);ncbi_109964074(MALT1);ncbi_109966237(PTN6);ncbi_109966856(P85B)	K06467+K07369+K05697+K02649
Organismal Systems	Immune system	Th1 and Th2 cell differentiation	5	127	0.509617	0.999001	ko04658	ncbi_109964983(RUNX3);ncbi_109971090(CD3Z);ncbi_109972408(IL2RB);ncbi_109974352(JAG1);ncbi_109974353(JAG1B)	K09279+K06453+K05069+K06052+K06052
Metabolism	Glycan biosynthesis and metabolism	Glycosphingolipid biosynthesis - globo and isoglobo series	1	19	0.512251	0.999001	ko00603	ncbi_109959852(SIA8A)	K03371
Cellular Processes	Cellular community - eukaryotes	Signaling pathways regulating pluripotency of stem cells	8	210	0.519254	0.999001	ko04550	ncbi_109960715(LIFR);ncbi_109962419(FGFR3);ncbi_109963795(INHBB);ncbi_109963876(ID4);ncbi_109966856(P85B);ncbi_109971005(IGF1);ncbi_109971989(WNT4A);ncbi_109972882(WNT11)	K05058+K05094+K22687+K17695+K02649+K05459+K00408+K01384
Environmental Information Processing	Signal transduction	Notch signaling pathway	3	76	0.538679	0.999001	ko04330	ncbi_109973279(LFNG);ncbi_109974352(JAG1);ncbi_109974353(JAG1B)	K05948+K06052+K06052
Organismal Systems	Aging	Longevity regulating pathway - multiple species	4	104	0.541487	0.999001	ko04213	ncbi_109952967(FOXO3);ncbi_109965432(IRS2);ncbi_109966856(P85B);ncbi_109971005(IGF1)	K09408+K07187+K02649+K05459
Organismal Systems	Nervous system	Long-term potentiation	4	104	0.541487	0.999001	ko04720	ncbi_109958904(NMDE1);ncbi_109962346(PP1B);ncbi_109968709(GRIA1);ncbi_109974612(RAP1B)	K05209+K06269+K05197+K07836
Metabolism	Carbohydrate metabolism	Galactose metabolism	2	49	0.54687	0.999001	ko00052	ncbi_109970620(PGM1);ncbi_109973706(G6PC)	K01835+K01084
Environmental Information Processing	Signal transduction	Hippo signaling pathway - multiple species	1	21	0.547799	0.999001	ko04392	ncbi_109967494(FAT4)	K16669
Organismal Systems	Environmental adaptation	Circadian rhythm	2	50	0.557889	0.999001	ko04710	ncbi_109970345(NR1D2);ncbi_109970777(BHE41)	K03728+K03730
Metabolism	Lipid metabolism	Steroid biosynthesis	1	22	0.564592	0.999001	ko00100	ncbi_109967403(SOAT1)	K00637
Metabolism	Metabolism of cofactors and vitamins	Retinol metabolism	2	54	0.600043	0.999001	ko00830	ncbi_109957118(UGT3);ncbi_109973374(RDH12)	K00699+K11153
Organismal Systems	Immune system	RIG-I-like receptor signaling pathway	3	84	0.607055	0.999001	ko04622	ncbi_109958435(IL8);ncbi_109971437(IL8);MSTRG.30082(--)	K10030+K10030+K12671
Metabolism	Amino acid metabolism	Cysteine and methionine metabolism	2	55	0.610098	0.999001	ko00270	ncbi_109956508(BHMT1);ncbi_109965303(DNM3B)	K00544+K17399
Metabolism	Glycan biosynthesis and metabolism	Glycosaminoglycan biosynthesis - chondroitin sulfate / dermatan sulfate	1	25	0.611332	0.999001	ko00532	ncbi_109971514(CHPF2)	K03419
Metabolism	Glycan biosynthesis and metabolism	Glycosphingolipid biosynthesis - ganglio series	1	26	0.625772	0.999001	ko00604	ncbi_109959852(SIA8A)	K03371
Organismal Systems	Endocrine system	Parathyroid hormone synthesis, secretion and action	8	231	0.628289	0.999001	ko04928	ncbi_109955385(ERBB);ncbi_109955915(MAFB);ncbi_109962079(NPT2B);ncbi_109962211(RUNX2);ncbi_109962674(MMP14);ncbi_109963596(MMP25);ncbi_109964672(MAFB);ncbi_109974431(MMP14)	K04361+K09036+K14683+K09278+K07763+K08003+K09036+K07763
Organismal Systems	Immune system	Natural killer cell mediated cytotoxicity	4	116	0.628322	0.999001	ko04650	ncbi_109963778(ITB2);ncbi_109966237(PTN6);ncbi_109966856(P85B);ncbi_109971090(CD3Z)	K06464+K05697+K02649+K06453
Organismal Systems	Digestive system	Pancreatic secretion	5	146	0.634223	0.999001	ko04972	ncbi_109956423(CFTR);ncbi_109957334(S12A2);ncbi_109959651(AT2A2);ncbi_109972063(PA23);ncbi_109974612(RAP1B)	K05031+K10951+K05853+K01047+K07836
Metabolism	Lipid metabolism	Arachidonic acid metabolism	2	58	0.639107	0.999001	ko00590	ncbi_109961016(LOX5);ncbi_109972063(PA23)	K00461+K01047
Metabolism	Amino acid metabolism	Arginine biosynthesis	1	27	0.639678	0.999001	ko00220	ncbi_109965672(GLNA)	K01915
Metabolism	Lipid metabolism	Linoleic acid metabolism	1	27	0.639678	0.999001	ko00591	ncbi_109972063(PA23)	K01047
Metabolism	Energy metabolism	Oxidative phosphorylation	5	147	0.640226	0.999001	ko00190	ncbi_803931(ATP6);ncbi_803932(NU5M);ncbi_803937(COX1);ncbi_803938(NU2M);ncbi_803940(COX2)	K02126+K03883+K02256+K03879+K02261
Organismal Systems	Endocrine system	Estrogen signaling pathway	6	176	0.640278	0.999001	ko04915	ncbi_109955385(ERBB);ncbi_109958988(FKBP5);ncbi_109960005(OPRM);ncbi_109966856(P85B);ncbi_109968475(PRGR);ncbi_109972052(MMP9)	K04361+K09571+K04215+K02649+K08556+K01403
Cellular Processes	Transport and catabolism	Lysosome	6	177	0.645731	0.999001	ko04142	ncbi_109953035(SCRB2);ncbi_109958175(DNS2B);ncbi_109958711(PPT2A);ncbi_109966704(ANAG);ncbi_109972329(SCRB2);ncbi_109973394(LGMN)	K12384+K01158+K01074+K01205+K12384+K01369
Metabolism	Amino acid metabolism	Histidine metabolism	1	28	0.653069	0.999001	ko00340	ncbi_109970445(AL3A2)	K00128
Metabolism	Lipid metabolism	alpha-Linolenic acid metabolism	1	28	0.653069	0.999001	ko00592	ncbi_109972063(PA23)	K01047
Environmental Information Processing	Signal transduction	mTOR signaling pathway	7	212	0.675802	0.999001	ko04150	ncbi_109955468(RHEB);ncbi_109956374(SGK1);ncbi_109965609(4EBP1);ncbi_109966856(P85B);ncbi_109971005(IGF1);ncbi_109971989(WNT4A);ncbi_109972882(WNT11)	K07208+K13302+K07205+K02649+K05459+K00408+K01384
Metabolism	Metabolism of cofactors and vitamins	Folate biosynthesis	1	30	0.678381	0.999001	ko00790	ncbi_109956504(GGH)	K01307
Organismal Systems	Development and regeneration	Axon guidance	8	245	0.692952	0.999001	ko04360	ncbi_109957217(RYK);ncbi_109965076(LRC4C);ncbi_109966856(P85B);ncbi_109970396(SRGP3);ncbi_109971989(WNT4A);ncbi_109972290(SDF1);ncbi_109972381(CXCR4);MSTRG.9805(--)	K05103+K07523+K02649+K07526+K00408+K10031+K04189+K10031
Cellular Processes	Transport and catabolism	Phagosome	6	188	0.702345	0.999001	ko04145	ncbi_109953683(MRC1);ncbi_109955338(MRC1);ncbi_109955650(CY24B);ncbi_109963736(MARCO);ncbi_109963778(ITB2);ncbi_109966008(TBB4B)	K06560+K06560+K21421+K13884+K06464+K07375
Cellular Processes	Cell growth and death	p53 signaling pathway	3	98	0.709599	0.999001	ko04115	ncbi_109956503(GA45G);ncbi_109961831(CCND2);ncbi_109971005(IGF1)	K04402+K10151+K05459
Organismal Systems	Development and regeneration	Dorso-ventral axis formation	1	33	0.712938	0.999001	ko04320	ncbi_109955385(ERBB)	K04361
Organismal Systems	Immune system	Toll-like receptor signaling pathway	4	130	0.715426	0.999001	ko04620	ncbi_109958435(IL8);ncbi_109966856(P85B);ncbi_109971437(IL8);MSTRG.30082(--)	K10030+K02649+K10030+K12671
Organismal Systems	Nervous system	Neurotrophin signaling pathway	5	161	0.717685	0.999001	ko04722	ncbi_109952967(FOXO3);ncbi_109966856(P85B);ncbi_109967333(TNR16);ncbi_109974360(SH2B2);ncbi_109974612(RAP1B)	K09408+K02649+K02583+K07193+K07836
Organismal Systems	Endocrine system	Regulation of lipolysis in adipocytes	3	101	0.728687	0.999001	ko04923	ncbi_109951766(TSHB);ncbi_109965432(IRS2);ncbi_109966856(P85B)	K05251+K07187+K02649
Metabolism	Lipid metabolism	Sphingolipid metabolism	2	70	0.738357	0.999001	ko00600	ncbi_109951279(NSMA2);ncbi_109970811(G3ST1)	K12352+K01019
Metabolism	Glycan biosynthesis and metabolism	Glycosaminoglycan biosynthesis - heparan sulfate / heparin	1	36	0.743794	0.999001	ko00534	ncbi_109965876(HS3S2)	K07808
Organismal Systems	Endocrine system	GnRH signaling pathway	4	136	0.747855	0.999001	ko04912	ncbi_109951925(CAC1D);ncbi_109955385(ERBB);ncbi_109962674(MMP14);ncbi_109974431(MMP14)	K04851+K04361+K07763+K07763
Metabolism	Carbohydrate metabolism	Amino sugar and nucleotide sugar metabolism	2	72	0.752432	0.999001	ko00520	ncbi_109952811(CHS3);ncbi_109970620(PGM1)	K00698+K01835
[truncated: 76 more rows]

## Sheet: Table S10
Table S10. KEGG enrichment analysis of DEGs between MI vs EI
[truncated: 87 more rows]

[truncated: 3 more sheets: Table S11, Table S12, Table S13]
